# Supplementary material for: Interplay between obesity-associated insulin resistance and immune system through the lens of evolutionary medicine
Source: Mol Metab. 2026 Feb 13;106:102335. doi: 10.1016/j.molmet.2026.102335 (PMC12954304; doi:10.1016/j.molmet.2026.102335)
Supplement: Multimedia component 1 [file mmc1.xlsx]

## Sheet: Table of content
Table	Description
Table 1	GWAS catalog nearby (500-/+kb) of PTEN
Table 2	EWAS catalog nearby (500-/+kb) of PTEN
Table 3	Lead variants nearby (500-/+kb) of rs4788084 from Open targets genetics
Table 4	GWAS catalog nearby (500-/+kb) of rs4788084
Table 5	EWAS catalog nearby (500-/+kb) of rs4788084

## Sheet: Table 1
seqnames	start	end	width	strand	DATE.ADDED.TO.CATALOG	PUBMEDID	FIRST.AUTHOR	DATE	JOURNAL	LINK	STUDY	DISEASE.TRAIT	INITIAL.SAMPLE.SIZE	REPLICATION.SAMPLE.SIZE	REGION	CHR_ID	CHR_POS	REPORTED.GENE.S.	MAPPED_GENE	UPSTREAM_GENE_ID	DOWNSTREAM_GENE_ID	SNP_GENE_IDS	UPSTREAM_GENE_DISTANCE	DOWNSTREAM_GENE_DISTANCE	STRONGEST.SNP.RISK.ALLELE	SNPS	MERGED	SNP_ID_CURRENT	CONTEXT	INTERGENIC	RISK.ALLELE.FREQUENCY	P.VALUE	PVALUE_MLOG	P.VALUE..TEXT.	OR.or.BETA	X95..CI..TEXT.	PLATFORM..SNPS.PASSING.QC.	CNV	MAPPED_TRAIT	MAPPED_TRAIT_URI	STUDY.ACCESSION	GENOTYPING.TECHNOLOGY
chr10	89656156	89656156	1	*	2018-07-28	29403010	Kanai M	2018-02-05	Nat Genet	www.ncbi.nlm.nih.gov/pubmed/29403010	Genetic analysis of quantitative traits in the Japanese population links cell types to complex human diseases.	White blood cell count (basophil)	62,076 Japanese ancestry individuals		10q23.31	10	87896399	PTEN	PTEN			ENSG00000171862			rs741804-?	rs741804	0	741804	intron_variant	0		2e-10	9.69897		0.04806	[0.033-0.063] unit decrease novel	Illumina [6108953] (imputed)	N	basophil count	http://www.ebi.ac.uk/efo/EFO_0005090	GCST005976	Genome-wide genotyping array
chr10	90095915	90095915	1	*	2019-02-06	30595370	Kichaev G	2018-12-27	Am J Hum Genet	www.ncbi.nlm.nih.gov/pubmed/30595370	Leveraging Polygenic Functional Enrichment to Improve GWAS Power.	Balding type 1	approximately 208,000 European ancestry individuals		10q23.31	10	88336158		RNLS			ENSG00000184719			rs17424286-?	rs17424286	0	17424286	intron_variant	0		1e-15	15				NR [~ 8900000] (imputed)	N	balding measurement	http://www.ebi.ac.uk/efo/EFO_0007825	GCST007038	Genome-wide genotyping array
chr10	89603424	89603424	1	*	2019-09-22	30575882	Lotta LA	2018-12-01	JAMA	www.ncbi.nlm.nih.gov/pubmed/30575882	Association of Genetic Variants Related to Gluteofemoral vs Abdominal Fat Distribution With Type 2 Diabetes, Coronary Disease, and Cardiovascular Risk Factors.	Waist-hip ratio	663,598 European ancestry individuals		10q23.31	10	87843667	NR	CFL1P1			ENSG00000290782			rs10887759-A	rs10887759	0	10887759	intron_variant	0	0.16	5e-08	7.30103				Affymetrix [2446094] (imputed)	N	waist-hip ratio	http://www.ebi.ac.uk/efo/EFO_0004343	GCST008734	Genome-wide genotyping array
chr10	89604732	89604732	1	*	2019-11-04	30239722	Pulit SL	2018-09-14	Hum Mol Genet	www.ncbi.nlm.nih.gov/pubmed/30239722	Meta-analysis of genome-wide association studies for body fat distribution in 694,649 individuals of European ancestry.	Waist-hip ratio	381,152 European female individuals		10q23.31	10	87844975	NR	CFL1P1			ENSG00000290782			rs10788569-T	rs10788569	0	10788569	non_coding_transcript_exon_variant	0	0.7235	4e-12	11.3979		0.0134	[0.0097-0.0171] unit decrease	NR [~ 27400000] (imputed)	N	waist-hip ratio	http://www.ebi.ac.uk/efo/EFO_0004343	GCST008997	Genome-wide genotyping array
chr10	89604732	89604732	1	*	2019-11-04	30239722	Pulit SL	2018-09-14	Hum Mol Genet	www.ncbi.nlm.nih.gov/pubmed/30239722	Meta-analysis of genome-wide association studies for body fat distribution in 694,649 individuals of European ancestry.	Waist-hip ratio	697,734 European ancestry individuals		10q23.31	10	87844975		CFL1P1			ENSG00000290782			rs10788569-T	rs10788569	0	10788569	non_coding_transcript_exon_variant	0	0.7235	4e-12	11.3979		0.0134	[0.0097-0.0171] unit decrease	NR [~ 27400000] (imputed)	N	waist-hip ratio	http://www.ebi.ac.uk/efo/EFO_0004343	GCST008996	Genome-wide genotyping array
chr10	89849519	89849519	1	*	2019-01-14	30367059	Teumer A	2018-10-26	Nat Commun	www.ncbi.nlm.nih.gov/pubmed/30367059	Genome-wide analyses identify a role for SLC17A4 and AADAT in thyroid hormone regulation.	Thyroid stimulating hormone levels	54,288 European ancestry individuals	up to 22,383 European ancestry individuals	10q23.31	10	88089762	PTEN	MED6P1 - RNLS	ENSG00000227905	ENSG00000184719		39939	184102	rs4933466-A	rs4933466	0	4933466	regulatory_region_variant	1	0.6	2e-10	9.69897		0.037	[0.025-0.049] unit increase	Affymetrix, Illumina [8048941] (imputed)	N	thyroid stimulating hormone measurement	http://www.ebi.ac.uk/efo/EFO_0004748	GCST006899	Genome-wide genotyping array
chr10	89603424	89603424	1	*	2019-09-22	30575882	Lotta LA	2018-12-01	JAMA	www.ncbi.nlm.nih.gov/pubmed/30575882	Association of Genetic Variants Related to Gluteofemoral vs Abdominal Fat Distribution With Type 2 Diabetes, Coronary Disease, and Cardiovascular Risk Factors.	Waist-to-hip ratio adjusted for BMI	660,648 European ancestry individuals		10q23.31	10	87843667	NR	CFL1P1			ENSG00000290782			rs10887759-A	rs10887759	0	10887759	intron_variant	0	0.16	8e-11	10.0969		0.016	[0.011-0.021] unit increase	Affymetrix [2446094] (imputed)	N	BMI-adjusted waist-hip ratio	http://www.ebi.ac.uk/efo/EFO_0007788	GCST008733	Genome-wide genotyping array
chr10	89468953	89468953	1	*	2019-02-08	30595370	Kichaev G	2018-12-27	Am J Hum Genet	www.ncbi.nlm.nih.gov/pubmed/30595370	Leveraging Polygenic Functional Enrichment to Improve GWAS Power.	Heel bone mineral density	approximately 446,000 European ancestry individuals		10q23.31	10	87709196		PAPSS2			ENSG00000198682			rs17173698-?	rs17173698	0	17173698	stop_gained	0		2e-18	17.699				NR [~ 8900000] (imputed)	N	heel bone mineral density	http://www.ebi.ac.uk/efo/EFO_0009270	GCST007066	Genome-wide genotyping array
chr10	89603424	89603424	1	*	2019-11-04	30239722	Pulit SL	2018-09-14	Hum Mol Genet	www.ncbi.nlm.nih.gov/pubmed/30239722	Meta-analysis of genome-wide association studies for body fat distribution in 694,649 individuals of European ancestry.	Waist-to-hip ratio adjusted for BMI	379,501 European ancestry female individuals		10q23.31	10	87843667	NR	CFL1P1			ENSG00000290782			rs10887759-A	rs10887759	0	10887759	intron_variant	0	0.1595	1e-12	12		0.0173	[0.013-0.022] unit increase	NR [~ 27400000] (imputed)	N	BMI-adjusted waist-hip ratio	http://www.ebi.ac.uk/efo/EFO_0007788	GCST008994	Genome-wide genotyping array
chr10	89299709	89299709	1	*	2018-11-16	30072576	Emilsson V	2018-08-02	Science	www.ncbi.nlm.nih.gov/pubmed/30072576	Co-regulatory networks of human serum proteins link genetics to disease.	Blood protein levels	3,200 European ancestry individuals		10q23.2	10	87539952	MINPP1	MINPP1			ENSG00000107789			rs11202439-G	rs11202439	0	11202439	intron_variant	0	0.543906	1e-12	12	(MINPP1, 5586_66_3)	0.177625	[0.13-0.23] unit increase	Illumina [> 1000000] (imputed)	N	blood protein measurement	http://www.ebi.ac.uk/efo/EFO_0007937	GCST006585	Targeted genotyping array
chr10	90100151	90100151	1	*	2018-08-14	29924316	Byun J	2018-06-19	Carcinogenesis	www.ncbi.nlm.nih.gov/pubmed/29924316	Genome-Wide Association Study of Familial Lung Cancer.	Familial lung adenocarcinoma	775 European ancestry cases, 31,563 European ancestry controls		10q23.31	10	88340394	RNLS	RNLS			ENSG00000184719			rs117634027-T	rs117634027	0	117634027	intron_variant	0	0.006	1e-07	7		6.04	[3.11-11.76]	Illumina [8672852] (imputed)	N	lung adenocarcinoma, family history of lung cancer	http://www.ebi.ac.uk/efo/EFO_0000571, http://www.ebi.ac.uk/efo/EFO_0006953	GCST006087	Genome-wide genotyping array
chr10	89263372	89263372	1	*	2018-08-16	29921221	Cha S	2018-06-19	BMC Genomics	www.ncbi.nlm.nih.gov/pubmed/29921221	Identification of five novel genetic loci related to facial morphology by genome-wide association studies.	Forehead morphology	5,643 Korean ancestry individuals	1,926 Korean ancestry individuals	10q23.2	10	87503615	LINC00864, MINPP1	FAM245A - MIR4678	ENSG00000228055	ENSG00000283672		68580	266	rs3758477-T	rs3758477	0	3758477	intron_variant	1	0.35	2e-06	5.69897	(Metopion eminence depth)	0.058	[NR] unit increase	Affymetrix [311944]	N	forehead morphology measurement	http://www.ebi.ac.uk/efo/EFO_0007844	GCST006106	Genome-wide genotyping array
chr10	90023033	90023033	1	*	2009-06-01	19430480	Barrett JC	2009-05-10	Nat Genet	www.ncbi.nlm.nih.gov/pubmed/19430480	Genome-wide association study and meta-analysis find that over 40 loci affect risk of type 1 diabetes.	Type 1 diabetes	7,514 European ancestry cases, 9,045 European ancestry controls	4,267 European ancestry cases, 4,670 European ancestry controls, 4,342 European ancestry trios from 2,319 families	10q23.31	10	88263276	C10orf59	MED6P1 - RNLS	ENSG00000227905	ENSG00000184719		213453	10588	rs10509540-?	rs10509540	0	10509540	intergenic_variant	1	0.71	1e-28	25		1.33	[1.25-1.43]	Affymetrix, Illumina [841622] (imputed)	N	type 1 diabetes mellitus	http://purl.obolibrary.org/obo/MONDO_0005147	GCST000392	Genome-wide genotyping array
chr10	89443310	89443310	1	*	2009-09-28	19727025	De Moor MH	2009-09-02	Med Sci Sports Exerc	www.ncbi.nlm.nih.gov/pubmed/19727025	Genome-wide association study of exercise behavior in Dutch and American adults.	Leisure-time exercise behaviour	2,622 European ancestry individuals		10q23.2	10	87683553	PAPSS2	PAPSS2			ENSG00000198682			rs10887741-T	rs10887741	0	10887741	intron_variant	0		4e-06	5.39794		1.32	[1.17-1.49]	Affymetrix, Perlegen [~ 1600000] (imputed)	N	exercise	http://www.ebi.ac.uk/efo/EFO_0000483	GCST000474	Genome-wide genotyping array
chr10	89338633	89338633	1	*	2010-04-12	20304771	Newman AB	2010-03-18	J Gerontol A Biol Sci Med Sci	www.ncbi.nlm.nih.gov/pubmed/20304771	A meta-analysis of four genome-wide association studies of survival to age 90 years or older: the Cohorts for Heart and Aging Research in Genomic Epidemiology Consortium.	Longevity	1,836 European ancestry long-lived individuals, 1,955 European ancestry controls	2,594 European ancestry long-lived individuals, 3,431 European ancestry controls	10q23.2	10	87578876	MINPP1	MINPP1 - RPS26P38	ENSG00000107789	ENSG00000234192		25415	63731	rs9664222-C	rs9664222	0	9664222	intergenic_variant	1	0.79	7e-07	6.1549		1.22	[NR]	Affymetrix, Illumina [2287520] (imputed)	N	longevity	http://www.ebi.ac.uk/efo/EFO_0004300	GCST000632	Genome-wide genotyping array
chr10	89752211	89752211	1	*	2014-03-09	24024966	Teumer A	2013-08-14	J Clin Periodontol	www.ncbi.nlm.nih.gov/pubmed/24024966	Genome-wide association study of chronic periodontitis in a general German population.	Periodontitis (Mean PAL)	up to 4,032 European ancestry individuals		10q23.31	10	87992454	PTEN	PTEN - MED6P1	ENSG00000171862	ENSG00000227905		20524	55681	rs149784093-T	rs149784093	0	149784093	intergenic_variant	1	0.01	3e-06	5.52288	(Age 20-60 years)	0.2236	[0.13-0.32] unit increase	Affymetrix, Illumina [up to 17585496] (imputed)	N	periodontitis	http://www.ebi.ac.uk/efo/EFO_0000649	GCST002127	Genome-wide genotyping array
chr10	89412575	89412575	1	*	2015-11-20	25886283	Chang X	2015-04-17	PLoS One	www.ncbi.nlm.nih.gov/pubmed/25886283	Genome-wide association study of serum minerals levels in children of different ethnic background.	Magnesium levels	2,317 European ancestry children, 1,283 African American ancestry children		10q23.2	10	87652818	NR	RPS26P38 - PAPSS2	ENSG00000234192	ENSG00000198682		9864	6795	rs791888-T	rs791888	0	791888	intron_variant	1		4e-07	6.39794		0.0243	[NR] mg/dl increase	Illumina [up to 509150]	N	magnesium measurement	http://www.ebi.ac.uk/efo/EFO_0004845	GCST002860	Genome-wide genotyping array
chr10	89412575	89412575	1	*	2015-11-20	25886283	Chang X	2015-04-17	PLoS One	www.ncbi.nlm.nih.gov/pubmed/25886283	Genome-wide association study of serum minerals levels in children of different ethnic background.	Magnesium levels	2,317 European ancestry children, 1,283 African American ancestry children		10q23.2	10	87652818	NR	RPS26P38 - PAPSS2	ENSG00000234192	ENSG00000198682		9864	6795	rs791888-T	rs791888	0	791888	intron_variant	1		2e-06	5.69897	(EA)	0.02742	(0.01614-0.03871) mg/dl increase	Illumina [up to 509150]	N	magnesium measurement	http://www.ebi.ac.uk/efo/EFO_0004845	GCST002860	Genome-wide genotyping array
chr10	89768584	89768584	1	*	2014-10-23	24509480	Mahajan A	2014-02-09	Nat Genet	www.ncbi.nlm.nih.gov/pubmed/24509480	Genome-wide trans-ancestry meta-analysis provides insight into the genetic architecture of type 2 diabetes susceptibility.	Type 2 diabetes	12,171 European ancestry cases, 56,862 European ancestry controls, 6,952 East Asian ancestry cases, 11,865 East Asian ancestry controls, 5,561 South Asian ancestry cases, 14,458 South Asian ancestry controls, 1,804 Mexican ancestry cases, 779 Mexican ancestry controls	21,491 European ancestry cases, 55,647 European ancestry controls	10q23.31	10	88008827	PTEN	PTEN - MED6P1	ENSG00000171862	ENSG00000227905		36897	39308	rs10788575-A	rs10788575	0	10788575	intergenic_variant	1		9e-06	5.04576		1.06	[1.03-1.08]	Affymetrix, Illumina [2500000] (imputed)	N	type 2 diabetes mellitus	http://purl.obolibrary.org/obo/MONDO_0005148	GCST002352	Genome-wide genotyping array
chr10	89415148	89415148	1	*	2016-10-05	26685716	Chang X	2015-12-21	Sci Rep	www.ncbi.nlm.nih.gov/pubmed/26685716	Genome-wide association study reveals two loci for serum magnesium concentrations in European-American children.	Magnesium levels	2,267 European American children	257 European American children, 15,366 European ancestry adults	10q23.2	10	87655391	PAPSS2	RPS26P38 - PAPSS2	ENSG00000234192	ENSG00000198682		12437	4222	rs1969821-A	rs1969821	0	1969821	intron_variant	1		4e-07	6.39794	(children)	0.03	[0.018-0.042] mg/dl increase	Illumina [at least 507409] (imputed)	N	magnesium measurement	http://www.ebi.ac.uk/efo/EFO_0004845	GCST003195	Genome-wide genotyping array
chr10	89332706	89332706	1	*	2016-10-14	26634245	Lutz SM	2015-12-03	BMC Genet	www.ncbi.nlm.nih.gov/pubmed/26634245	A genome-wide association study identifies risk loci for spirometric measures among smokers of European and African ancestry.	Post bronchodilator FEV1/FVC ratio	10,094 European ancestry current and former smoker individuals, 3,260 African American current and former smoker individuals, 178 current and former smoker individuals		10q23.2	10	87572949	Intergenic	MINPP1 - RPS26P38	ENSG00000107789	ENSG00000234192		19488	69658	rs140682412-C	rs140682412	0	140682412	intergenic_variant	1	1	2e-06	5.69897	(AA)	0.436	unit increase	Illumina [NR] (imputed)	N	response to bronchodilator, FEV/FEC ratio	http://purl.obolibrary.org/obo/GO_0097366, http://www.ebi.ac.uk/efo/EFO_0004713	GCST003264	Genome-wide genotyping array
chr10	89655243	89655243	1	*	2017-08-30	27863252	Astle WJ	2016-11-17	Cell	www.ncbi.nlm.nih.gov/pubmed/27863252	The Allelic Landscape of Human Blood Cell Trait Variation and Links to Common Complex Disease.	Eosinophil counts	172,275 European ancestry individuals		10q23.31	10	87895486	PTEN	PTEN			ENSG00000171862			rs3831732-CA	rs3831732	0	3831732	intron_variant	0	0.3946	2e-15	14.699		0.0292107	[0.022-0.036] unit increase	Affymetrix [~ 2500000] (imputed)	N	eosinophil count	http://www.ebi.ac.uk/efo/EFO_0004842	GCST004606	Genome-wide genotyping array
chr10	89699209	89699209	1	*	2017-08-30	27863252	Astle WJ	2016-11-17	Cell	www.ncbi.nlm.nih.gov/pubmed/27863252	The Allelic Landscape of Human Blood Cell Trait Variation and Links to Common Complex Disease.	Neutrophil percentage of granulocytes	170,672 European ancestry individuals		10q23.31	10	87939452	PTEN	PTEN			ENSG00000171862			rs2673803-T	rs2673803	0	2673803	intron_variant	0	0.3499	5e-09	8.30103		0.021904	[0.015-0.029] unit increase	Affymetrix [~ 2500000] (imputed)	N	neutrophil percentage of granulocytes	http://www.ebi.ac.uk/efo/EFO_0007994	GCST004623	Genome-wide genotyping array
chr10	89655243	89655243	1	*	2017-08-30	27863252	Astle WJ	2016-11-17	Cell	www.ncbi.nlm.nih.gov/pubmed/27863252	The Allelic Landscape of Human Blood Cell Trait Variation and Links to Common Complex Disease.	Sum eosinophil basophil counts	171,771 European ancestry individuals		10q23.31	10	87895486	PTEN	PTEN			ENSG00000171862			rs3831732-CA	rs3831732	0	3831732	intron_variant	0	0.3947	1e-13	13		0.0273544	[0.02-0.035] unit increase	Affymetrix [~ 2500000] (imputed)	N	basophil count, eosinophil count	http://www.ebi.ac.uk/efo/EFO_0005090, http://www.ebi.ac.uk/efo/EFO_0004842	GCST004624	Genome-wide genotyping array
chr10	89699209	89699209	1	*	2017-08-30	27863252	Astle WJ	2016-11-17	Cell	www.ncbi.nlm.nih.gov/pubmed/27863252	The Allelic Landscape of Human Blood Cell Trait Variation and Links to Common Complex Disease.	Eosinophil percentage of granulocytes	170,536 European ancestry individuals		10q23.31	10	87939452	PTEN	PTEN			ENSG00000171862			rs2673803-T	rs2673803	0	2673803	intron_variant	0	0.35	7e-12	11.1549		0.025697	[0.018-0.033] unit decrease	Affymetrix [~ 2500000] (imputed)	N	eosinophil percentage of granulocytes	http://www.ebi.ac.uk/efo/EFO_0007996	GCST004617	Genome-wide genotyping array
chr10	89604732	89604732	1	*	2017-07-01	28135244	Warren HR	2017-01-30	Nat Genet	www.ncbi.nlm.nih.gov/pubmed/28135244	Genome-wide association analysis identifies novel blood pressure loci and offers biological insights into cardiovascular risk.	Pulse pressure	140,886 European ancestry individuals	190,318 European ancestry individuals	10q23.31	10	87844975	chr10mb89	CFL1P1			ENSG00000290782			rs10788569-C	rs10788569	0	10788569	non_coding_transcript_exon_variant	0	0.2685	5e-06	5.30103		0.1631	[0.093-0.233] unit increase	Affymetrix [~ 9800000] (imputed)	N	pulse pressure measurement	http://www.ebi.ac.uk/efo/EFO_0005763	GCST004278	Genome-wide genotyping array
chr10	89824771	89824771	1	*	2017-07-13	28537254	Tsoi LC	2017-05-24	Nat Commun	www.ncbi.nlm.nih.gov/pubmed/28537254	Large scale meta-analysis characterizes genetic architecture for common psoriasis associated variants.	Psoriasis	Up to 11,988 European ancestry cases, up to 275,335 European ancestry controls	7,044 European ancestry cases, 11,434 European ancestry controls	10q23.31	10	88065014	PTEN, KLLN, SNORD74	MED6P1 - RNLS	ENSG00000227905	ENSG00000184719		15191	208850	rs76959677-G	rs76959677	0	76959677	TF_binding_site_variant	1	0.04	3e-08	7.52288		1.28		Illumina, Perlegen [9113515] (imputed)	N	psoriasis	http://www.ebi.ac.uk/efo/EFO_0000676	GCST004346	Genome-wide genotyping array
chr10	90035654	90035654	1	*	2018-04-26	25751624	Onengut-Gumuscu S	2015-04-01	Nat Genet	www.ncbi.nlm.nih.gov/pubmed/25751624	Fine mapping of type 1 diabetes susceptibility loci and evidence for colocalization of causal variants with lymphoid gene enhancers.	Type 1 diabetes	6,683 European ancestry cases, 12,173 European ancestry controls, 2,601 European ancestry affected sibling pair families, 69 European ancestry trios		10q23.31	10	88275897	Intergenic	RNLS			ENSG00000184719			rs12416116-C	rs12416116	0	12416116	intron_variant	0	0.72	4e-15	14.3979		1.17647		Illumina [135870]	N	type 1 diabetes mellitus	http://purl.obolibrary.org/obo/MONDO_0005147	GCST005536	Targeted genotyping array [ImmunoChip]
chr10	90091325	90091325	1	*	2019-02-01	30573740	Yap CX	2018-12-20	Nat Commun	www.ncbi.nlm.nih.gov/pubmed/30573740	Dissection of genetic variation and evidence for pleiotropy in male pattern baldness.	Male-pattern baldness	205,327 European ancestry males		10q23.31	10	88331568	NR	RNLS			ENSG00000184719			rs11202719-G	rs11202719	0	11202719	intron_variant	0	0.355238	1e-20	20		0.0301701	[0.024-0.037] unit increase	NR [19129689] (imputed)	N	balding measurement	http://www.ebi.ac.uk/efo/EFO_0007825	GCST007020	Genome-wide genotyping array
chr10	89604732	89604732	1	*	2019-03-07	30578418	Giri A	2018-12-21	Nat Genet	www.ncbi.nlm.nih.gov/pubmed/30578418	Trans-ethnic association study of blood pressure determinants in over 750,000 individuals.	Systolic blood pressure	365,998 European ancestry individuals, 63,490 African ancestry individuals, 22,802 Hispanic individuals, 4,792 Asian ancestry individuals, 2,695 Native American ancestry individuals	299,024 European ancestry individuals, 17,277 individuals	10q23.31	10	87844975	CFL1P1	CFL1P1			ENSG00000290782			rs10788569-C	rs10788569	0	10788569	non_coding_transcript_exon_variant	0	0.7503	1e-08	8		0.2282	[0.15-0.31] mmHg decrease	Affymetrix [NR] (imputed)	N	systolic blood pressure	http://www.ebi.ac.uk/efo/EFO_0006335	GCST007267	Genome-wide genotyping array
chr10	89782386	89782386	1	*	2019-10-16	31562340	Akiyama M	2019-09-27	Nat Commun	www.ncbi.nlm.nih.gov/pubmed/31562340	Characterizing rare and low-frequency height-associated variants in the Japanese population.	Height	159,095 Japanese ancestry individuals	32,692 Japanese ancestry individuals	10q23.31	10	88022629	PTEN, RNLS	PTEN - MED6P1	ENSG00000171862	ENSG00000227905		50699	25506	rs2785079-?	rs2785079	0	2785079	intergenic_variant	1		1e-06	6		0.0208004	[0.012-0.029] unit increase	Illumina [27896057] (imputed)	N	body height	http://www.ebi.ac.uk/efo/EFO_0004339	GCST008839	Genome-wide genotyping array
chr10	89681458	89681458	1	*	2020-09-18	32888494	Vuckovic D	2020-09-01	Cell	www.ncbi.nlm.nih.gov/pubmed/32888494	The Polygenic and Monogenic Basis of Blood Traits and Diseases.	White blood cell count	408,112 British individuals		10q23.31	10	87921701	PTEN	PTEN			ENSG00000171862			rs59085061-G	rs59085061	0	59085061	intron_variant	0	0.039932	8e-20	19.0969		0.0515133	[0.04-0.063] unit decrease	Affymetrix [93095623] (imputed)	N	leukocyte count	http://www.ebi.ac.uk/efo/EFO_0004308	GCST90002407	Genome-wide genotyping array
chr10	89869470	89869470	1	*	2021-03-30	32778093	He B	2020-08-10	BMC Biol	www.ncbi.nlm.nih.gov/pubmed/32778093	Genome-wide pQTL analysis of protein expression regulatory networks in the human liver.	Protein quantitative trait loci (liver)	172 European ancestry individuals, 29 Black individuals, 86 individuals		10q23.31	10	88109713	NR	MED6P1 - RNLS	ENSG00000227905	ENSG00000184719		59890	164151	rs75767433-G	rs75767433	0	75767433	intergenic_variant	1	0.01394	3e-12	11.5229	(EPHA6)	0.049	NR unit increase	Illumina [1671387] (imputed)	N	protein measurement	http://www.ebi.ac.uk/efo/EFO_0004747	GCST011427	Genome-wide genotyping array
chr10	89722262	89722262	1	*	2020-09-21	32888493	Chen MH	2020-09-01	Cell	www.ncbi.nlm.nih.gov/pubmed/32888493	Trans-ethnic and Ancestry-Specific Blood-Cell Genetics in 746,667 Individuals from 5 Global Populations.	Platelet count	542,827 European ancestry individuals		10q23.31	10	87962505	NR	PTEN			ENSG00000171862			rs61093223-C	rs61093223	0	61093223	intron_variant	0	0.167435	4e-12	11.3979		0.018783	[0.013-0.024] SD unit increase	Affymetrix, Illumina [50241410] (imputed)	N	platelet count	http://www.ebi.ac.uk/efo/EFO_0004309	GCST90002357	Genome-wide genotyping array
chr10	89655243	89655243	1	*	2020-09-18	32888494	Vuckovic D	2020-09-01	Cell	www.ncbi.nlm.nih.gov/pubmed/32888494	The Polygenic and Monogenic Basis of Blood Traits and Diseases.	Mean corpuscular hemoglobin	408,112 British individuals		10q23.31	10	87895486	PTEN	PTEN			ENSG00000171862			rs3831732-CA	rs3831732	0	3831732	intron_variant	0	0.393484	2e-14	13.699		0.0174166	[0.013-0.022] unit decrease	Affymetrix [93095623] (imputed)	N	mean corpuscular hemoglobin	http://www.ebi.ac.uk/efo/EFO_0004527	GCST90002390	Genome-wide genotyping array
chr10	89684214	89684214	1	*	2020-07-06	32499647	Spracklen CN	2020-05-06	Nature	www.ncbi.nlm.nih.gov/pubmed/32499647	Identification of type 2 diabetes loci in 433,540 East Asian individuals.	Type 2 diabetes	77,418 East Asian cases, 356,122 East Asian controls		10q23.31	10	87924457	PTEN	PTEN			ENSG00000171862			rs1236816-A	rs1236816	0	1236816	intron_variant	0	0.499	4e-10	9.39794		1.04	[1.03-1.06]	Affymetrix, Illumina [11800000] (imputed)	N	type 2 diabetes mellitus	http://purl.obolibrary.org/obo/MONDO_0005148	GCST010118	Genome-wide genotyping array
chr10	89855608	89855608	1	*	2020-09-21	32888493	Chen MH	2020-09-01	Cell	www.ncbi.nlm.nih.gov/pubmed/32888493	Trans-ethnic and Ancestry-Specific Blood-Cell Genetics in 746,667 Individuals from 5 Global Populations.	Mean platelet volume	484,042 African American or Afro-Caribbean, African ancestry, European ancestry, East Asian ancestry, Hispanic or Latin American and South Asian ancestry individuals		10q23.31	10	88095851	NR	MED6P1 - RNLS	ENSG00000227905	ENSG00000184719		46028	178013	rs7070980-C	rs7070980	0	7070980	regulatory_region_variant	1	0.880723	2e-14	13.699				Affymetrix, Illumina [17210439] (imputed)	N	mean platelet volume	http://www.ebi.ac.uk/efo/EFO_0004584	GCST90002349	Genome-wide genotyping array
chr10	89826993	89826993	1	*	2019-02-08	30595370	Kichaev G	2018-12-27	Am J Hum Genet	www.ncbi.nlm.nih.gov/pubmed/30595370	Leveraging Polygenic Functional Enrichment to Improve GWAS Power.	Lung function (FEV1/FVC)	approximately 370,000 European ancestry individuals		10q23.31	10	88067236		MED6P1 - RNLS	ENSG00000227905	ENSG00000184719		17413	206628	rs1819575-?	rs1819575	0	1819575	regulatory_region_variant	1		8e-15	14.0969				NR [~ 8900000] (imputed)	N	FEV/FEC ratio	http://www.ebi.ac.uk/efo/EFO_0004713	GCST007080	Genome-wide genotyping array
chr10	90044345	90044345	1	*	2020-07-28	32450446	Wang H	2020-04-29	Neurobiol Aging	www.ncbi.nlm.nih.gov/pubmed/32450446	Genome-wide interaction analysis of pathological hallmarks in Alzheimer's disease.	Total PHF-tau (SNP x SNP interaction)	1,285 individuals		10q23.31	10	88284588	NR x NR	No mapped genes x RNLS						rs8029320-? x rs10749571-?	rs8029320 x rs10749571	0		intron_variant x 3_prime_UTR_variant			3e-08	7.52288				Affymetrix, Illumina [279409] (imputed)	N	PHF-tau measurement	http://www.ebi.ac.uk/efo/EFO_0010750	GCST010340	Genome-wide genotyping array
chr10	90195149	90195149	1	*	2021-02-03	33398198	Conti DV	2021-01-04	Nat Genet	www.ncbi.nlm.nih.gov/pubmed/33398198	Trans-ancestry genome-wide association meta-analysis of prostate cancer identifies new susceptibility loci and informs genetic risk prediction.	Prostate cancer	85,554 European ancestry cases, 10,368 African ancestry cases, 8,611 East Asian ancestry cases, 2,714 Hispanic cases, 91,972 European ancestry controls, 10,986 African ancestry controls, 18,809 East Asian ancestry controls, 5,239 Hispanic controls		10q23.31	10	88435392	NR	RNLS			ENSG00000184719			rs1935581-C	rs1935581	0	1935581	intron_variant	0		8e-11	10.0969		1.045	[1.03-1.06]	Affymetrix, Illumina [29235255] (imputed)	N	prostate carcinoma	http://www.ebi.ac.uk/efo/EFO_0001663	GCST011049	Genome-wide genotyping array
chr10	89644286	89644286	1	*	2020-09-18	32888494	Vuckovic D	2020-09-01	Cell	www.ncbi.nlm.nih.gov/pubmed/32888494	The Polygenic and Monogenic Basis of Blood Traits and Diseases.	Red blood cell count	408,112 British individuals		10q23.31	10	87884529	PTEN	PTEN			ENSG00000171862			rs34417600-C	rs34417600	0	34417600	intron_variant	0	0.039538	3e-16	15.5229		0.0462996	[0.035-0.057] unit decrease	Affymetrix [93095623] (imputed)	N	erythrocyte count	http://www.ebi.ac.uk/efo/EFO_0004305	GCST90002403	Genome-wide genotyping array
chr10	89641222	89641222	1	*	2020-12-14	32042192	Ruth KS	2020-02-10	Nat Med	www.ncbi.nlm.nih.gov/pubmed/32042192	Using human genetics to understand the disease impacts of testosterone in men and women.	Sex hormone-binding globulin levels	370,125 European ancestry individuals		10q23.31	10	87881465	NR	PTEN			ENSG00000171862			rs11202594-G	rs11202594	0	11202594	intron_variant	0	0.842577	4e-08	7.39794		0.00609021	[0.0036-0.0086] unit increase	Affymetrix [16582965] (imputed)	N	sex hormone-binding globulin measurement	http://www.ebi.ac.uk/efo/EFO_0004696	GCST90012111	Genome-wide genotyping array
chr10	90013195	90013195	1	*	2019-08-05	31043758	Warrington NM	2019-05-01	Nat Genet	www.ncbi.nlm.nih.gov/pubmed/31043758	Maternal and fetal genetic effects on birth weight and their relevance to cardio-metabolic risk factors.	Birth weight	298,142 European ancestry individuals, 6,635 African American individuals, 1,449 Filipino individuals, 420 Turkish individuals, 365 Moroccan individuals, 395 Surinamese individuals, 1,052 Afro-Caribbean individuals, 612 Hispanic individuals, 1,180 Thai individuals, 840 Chinese ancestry individuals, 10,133 individuals	NR	10q23.31	10	88253438	RNLS, PTEN	MED6P1 - RNLS	ENSG00000227905	ENSG00000184719		203615	20426	rs558443-A	rs558443	0	558443	regulatory_region_variant	1	0.774588	2e-08	7.69897		0.017453	[0.011-0.024] unit increase	Affymetrix, Illumina [15144367] (imputed)	N	birth weight	http://www.ebi.ac.uk/efo/EFO_0004344	GCST008362	Genome-wide genotyping array
chr10	89641222	89641222	1	*	2020-12-14	32042192	Ruth KS	2020-02-10	Nat Med	www.ncbi.nlm.nih.gov/pubmed/32042192	Using human genetics to understand the disease impacts of testosterone in men and women.	Sex hormone-binding globulin levels adjusted for BMI	368,929 European ancestry individuals		10q23.31	10	87881465	NR	PTEN			ENSG00000171862			rs11202594-G	rs11202594	0	11202594	intron_variant	0	0.842577	9e-09	8.04576		0.00560119	[0.0034-0.0078] unit increase	Affymetrix [16582909] (imputed)	N	sex hormone-binding globulin measurement	http://www.ebi.ac.uk/efo/EFO_0004696	GCST90012110	Genome-wide genotyping array
chr10	90066624	90066624	1	*	2018-08-22	29860282	Scelsi MA	2018-05-30	Brain	www.ncbi.nlm.nih.gov/pubmed/29860282	Genetic study of multimodal imaging Alzheimer's disease progression score implicates novel loci.	Cortical amyloid beta load	936 European ancestry individuals		10q23.31	10	88306867	RNLS	RNLS			ENSG00000184719			rs10788590-?	rs10788590	0	10788590	intron_variant	0		8e-07	6.09691	(corrected for APOE4 status)	0.14	[NR] unit increase	Illumina [5137218] (imputed)	N	cerebral amyloid deposition measurement	http://www.ebi.ac.uk/efo/EFO_0007707	GCST006135	Genome-wide genotyping array
chr10	90191200	90191200	1	*	2018-08-22	29860282	Scelsi MA	2018-05-30	Brain	www.ncbi.nlm.nih.gov/pubmed/29860282	Genetic study of multimodal imaging Alzheimer's disease progression score implicates novel loci.	Cortical amyloid beta load	936 European ancestry individuals		10q23.31	10	88431443	RNLS	RNLS			ENSG00000184719			rs79355932-?	rs79355932	0	79355932	intron_variant	0		7e-07	6.1549	(corrected for APOE4 status)	0.14	[NR] unit increase	Illumina [5137218] (imputed)	N	cerebral amyloid deposition measurement	http://www.ebi.ac.uk/efo/EFO_0007707	GCST006135	Genome-wide genotyping array
chr10	89722731	89722731	1	*	2021-01-09	32989287	Cuellar-Partida G	2020-09-28	Nat Hum Behav	www.ncbi.nlm.nih.gov/pubmed/32989287	Genome-wide association study identifies 48 common genetic variants associated with handedness.	Ambidextrousness	47,637 European ancestry cases, 1,422,823 European ancestry controls		10q23.31	10	87962974	PTEN	PTEN			ENSG00000171862			rs36062478-T	rs36062478	0	36062478	intron_variant	0	0.89	2e-08	7.69897		0.938387	[NR]	Illumina [12493443] (imputed)	N	handedness	http://www.ebi.ac.uk/efo/EFO_0009902	GCST90013420	Genome-wide genotyping array
chr10	89469084	89469084	1	*	2022-12-13	34620218	Meeks KAC	2021-10-07	Genome Med	www.ncbi.nlm.nih.gov/pubmed/34620218	Genome-wide analyses of multiple obesity-related cytokines and hormones informs biology of cardiometabolic traits.	Adipsin levels in type 2 diabetes	1,820 Sub-Saharan African ancestry individuals		10q23.31	10	87709327		PAPSS2			ENSG00000198682			rs72025574-?	rs72025574	0	72025574	intron_variant	0		2e-08	7.69897		0.549	[0.36-0.74] unit decrease	Affymetrix, Illumina [NR] (imputed)	N	complement factor D measurement	http://www.ebi.ac.uk/efo/EFO_0020283	GCST90091199	Genome-wide genotyping array
chr10	89681688	89681688	1	*	2019-02-08	30595370	Kichaev G	2018-12-27	Am J Hum Genet	www.ncbi.nlm.nih.gov/pubmed/30595370	Leveraging Polygenic Functional Enrichment to Improve GWAS Power.	Systolic blood pressure	approximately 422,000 European ancestry individuals		10q23.31	10	87921931		PTEN			ENSG00000171862			rs77413490-?	rs77413490	0	77413490	intron_variant	0		5e-09	8.30103				NR [~ 8900000] (imputed)	N	systolic blood pressure	http://www.ebi.ac.uk/efo/EFO_0006335	GCST007087	Genome-wide genotyping array
chr10	89731870	89731870	1	*	2020-09-21	32888493	Chen MH	2020-09-01	Cell	www.ncbi.nlm.nih.gov/pubmed/32888493	Trans-ethnic and Ancestry-Specific Blood-Cell Genetics in 746,667 Individuals from 5 Global Populations.	Red blood cell count	727,624 African American or Afro-Caribbean, African ancestry, European ancestry, East Asian ancestry, Hispanic or Latin American and South Asian ancestry individuals		10q23.31	10	87972113	NR	PTEN - MED6P1	ENSG00000171862	ENSG00000227905		183	76022	rs478839-G	rs478839	0	478839	downstream_gene_variant	1	0.399274	4e-16	15.3979				Affymetrix, Illumina [24332387] (imputed)	N	red blood cell density measurement	http://www.ebi.ac.uk/efo/EFO_0007978	GCST90002367	Genome-wide genotyping array
chr10	89731870	89731870	1	*	2020-09-21	32888493	Chen MH	2020-09-01	Cell	www.ncbi.nlm.nih.gov/pubmed/32888493	Trans-ethnic and Ancestry-Specific Blood-Cell Genetics in 746,667 Individuals from 5 Global Populations.	Red blood cell count	545,203 European ancestry individuals		10q23.31	10	87972113	NR	PTEN - MED6P1	ENSG00000171862	ENSG00000227905		183	76022	rs478839-G	rs478839	0	478839	downstream_gene_variant	1	0.395013	6e-18	17.2218		0.016544	[0.013-0.02] SD unit increase	Affymetrix, Illumina [50628390] (imputed)	N	red blood cell density measurement	http://www.ebi.ac.uk/efo/EFO_0007978	GCST90002363	Genome-wide genotyping array
chr10	89722262	89722262	1	*	2020-09-21	32888493	Chen MH	2020-09-01	Cell	www.ncbi.nlm.nih.gov/pubmed/32888493	Trans-ethnic and Ancestry-Specific Blood-Cell Genetics in 746,667 Individuals from 5 Global Populations.	Platelet count	721,201 African American or Afro-Caribbean, African ancestry, European ancestry, East Asian ancestry, Hispanic or Latin American and South Asian ancestry individuals		10q23.31	10	87962505	NR	PTEN			ENSG00000171862			rs61093223-C	rs61093223	0	61093223	intron_variant	0	0.186194	8e-13	12.0969				Affymetrix, Illumina [24588908] (imputed)	N	platelet count	http://www.ebi.ac.uk/efo/EFO_0004309	GCST90002361	Genome-wide genotyping array
chr10	89662920	89662920	1	*	2020-09-18	32888494	Vuckovic D	2020-09-01	Cell	www.ncbi.nlm.nih.gov/pubmed/32888494	The Polygenic and Monogenic Basis of Blood Traits and Diseases.	Mean corpuscular volume	408,112 British individuals		10q23.31	10	87903163	PTEN	PTEN			ENSG00000171862			rs200480363-C	rs200480363	0	200480363	intron_variant	0	0.037167	6e-12	11.2218		0.0435986	[0.033-0.054] unit increase	Affymetrix [93095623] (imputed)	N	mean corpuscular volume	http://www.ebi.ac.uk/efo/EFO_0004526	GCST90002392	Genome-wide genotyping array
chr10	89655243	89655243	1	*	2020-09-18	32888494	Vuckovic D	2020-09-01	Cell	www.ncbi.nlm.nih.gov/pubmed/32888494	The Polygenic and Monogenic Basis of Blood Traits and Diseases.	Mean corpuscular volume	408,112 British individuals		10q23.31	10	87895486	PTEN	PTEN			ENSG00000171862			rs3831732-CA	rs3831732	0	3831732	intron_variant	0	0.393506	1e-14	14		0.0201664	[0.016-0.024] unit decrease	Affymetrix [93095623] (imputed)	N	mean corpuscular volume	http://www.ebi.ac.uk/efo/EFO_0004526	GCST90002392	Genome-wide genotyping array
chr10	89791654	89791654	1	*	2020-09-21	32888493	Chen MH	2020-09-01	Cell	www.ncbi.nlm.nih.gov/pubmed/32888493	Trans-ethnic and Ancestry-Specific Blood-Cell Genetics in 746,667 Individuals from 5 Global Populations.	Mean corpuscular hemoglobin	630,125 African American or Afro-Caribbean, African ancestry, European ancestry, East Asian ancestry, Hispanic or Latin American and South Asian ancestry individuals		10q23.31	10	88031897	NR	PTEN - MED6P1	ENSG00000171862	ENSG00000227905		59967	16238	rs572474-G	rs572474	0	572474	intergenic_variant	1	0.148129	6e-14	13.2218				Affymetrix, Illumina [20825802] (imputed)	N	mean corpuscular hemoglobin concentration	http://www.ebi.ac.uk/efo/EFO_0004528	GCST90002326	Genome-wide genotyping array
chr10	89455671	89455671	1	*	2020-08-14	32572223	Hughes DA	2020-06-22	Nat Microbiol	www.ncbi.nlm.nih.gov/pubmed/32572223	Genome-wide associations of human gut microbiome variation and implications for causal inference analyses.	Gut microbiota (bacterial taxa, hurdle binary method)	2,223 European ancestry individuals	1,667 European ancestry individuals	10q23.2	10	87695914	PAPSS2	PAPSS2			ENSG00000198682			rs77822607-A	rs77822607	0	77822607	intron_variant	0	0.0218136	5e-06	5.30103	(G_Gemmiger_HB)	1.05433	[0.6-1.51] unit decrease	Illumina [7711310] (imputed)	N	gut microbiome measurement	http://www.ebi.ac.uk/efo/EFO_0007874	GCST010396	Genome-wide genotyping array
chr10	89639057	89639057	1	*	2020-09-21	32888493	Chen MH	2020-09-01	Cell	www.ncbi.nlm.nih.gov/pubmed/32888493	Trans-ethnic and Ancestry-Specific Blood-Cell Genetics in 746,667 Individuals from 5 Global Populations.	Mean corpuscular hemoglobin	486,823 European ancestry individuals		10q23.31	10	87879300	NR	PTEN			ENSG00000171862			rs761659435-D	rs761659435	0	761659435	intron_variant	0	0.393389	8e-17	16.0969		0.01725	[0.013-0.021] SD unit decrease	Affymetrix, Illumina [50266654] (imputed)	N	mean corpuscular hemoglobin concentration	http://www.ebi.ac.uk/efo/EFO_0004528	GCST90002322	Genome-wide genotyping array
chr10	89765544	89765544	1	*	2020-09-21	32888493	Chen MH	2020-09-01	Cell	www.ncbi.nlm.nih.gov/pubmed/32888493	Trans-ethnic and Ancestry-Specific Blood-Cell Genetics in 746,667 Individuals from 5 Global Populations.	Mean corpuscular volume	544,127 European ancestry individuals		10q23.31	10	88005787	NR	PTEN - MED6P1	ENSG00000171862	ENSG00000227905		33857	42348	rs806685-A	rs806685	0	806685	intergenic_variant	1	0.38414	4e-23	22.3979		0.019233	[0.015-0.023] SD unit decrease	Affymetrix, Illumina [50615308] (imputed)	N	mean corpuscular volume	http://www.ebi.ac.uk/efo/EFO_0004526	GCST90002334	Genome-wide genotyping array
chr10	89997495	89997495	1	*	2020-09-18	32888494	Vuckovic D	2020-09-01	Cell	www.ncbi.nlm.nih.gov/pubmed/32888494	The Polygenic and Monogenic Basis of Blood Traits and Diseases.	High light scatter reticulocyte percentage of red cells	408,112 British individuals		10q23.31	10	88237738		MED6P1 - RNLS	ENSG00000227905	ENSG00000184719		187915	36126	rs7095034-G	rs7095034	0	7095034	intergenic_variant	1	0.434135	8e-09	8.09691		0.0129107	[0.0085-0.0173] unit decrease	Affymetrix [93095623] (imputed)	N	reticulocyte measurement	http://www.ebi.ac.uk/efo/EFO_0010700	GCST90002386	Genome-wide genotyping array
chr10	89681458	89681458	1	*	2019-02-08	30595370	Kichaev G	2018-12-27	Am J Hum Genet	www.ncbi.nlm.nih.gov/pubmed/30595370	Leveraging Polygenic Functional Enrichment to Improve GWAS Power.	White blood cell count	approximately 444,000 European ancestry individuals		10q23.31	10	87921701		PTEN			ENSG00000171862			rs59085061-?	rs59085061	0	59085061	intron_variant	0		8e-13	12.0969				NR [~ 8900000] (imputed)	N	leukocyte count	http://www.ebi.ac.uk/efo/EFO_0004308	GCST007070	Genome-wide genotyping array
chr10	89765544	89765544	1	*	2020-09-21	32888493	Chen MH	2020-09-01	Cell	www.ncbi.nlm.nih.gov/pubmed/32888493	Trans-ethnic and Ancestry-Specific Blood-Cell Genetics in 746,667 Individuals from 5 Global Populations.	Mean corpuscular volume	696,882 African American or Afro-Caribbean, African ancestry, European ancestry, East Asian ancestry, Hispanic or Latin American and South Asian ancestry individuals		10q23.31	10	88005787	NR	PTEN - MED6P1	ENSG00000171862	ENSG00000227905		33857	42348	rs806685-A	rs806685	0	806685	intergenic_variant	1	0.386129	4e-20	19.3979				Affymetrix, Illumina [24246363] (imputed)	N	mean corpuscular volume	http://www.ebi.ac.uk/efo/EFO_0004526	GCST90002338	Genome-wide genotyping array
chr10	89745814	89745814	1	*	2019-02-08	30595370	Kichaev G	2018-12-27	Am J Hum Genet	www.ncbi.nlm.nih.gov/pubmed/30595370	Leveraging Polygenic Functional Enrichment to Improve GWAS Power.	Mean corpuscular hemoglobin	approximately 443,000 European ancestry individuals		10q23.31	10	87986057		PTEN - MED6P1	ENSG00000171862	ENSG00000227905		14127	62078	rs644205-?	rs644205	0	644205	intergenic_variant	1		1e-15	15				NR [~ 8900000] (imputed)	N	mean corpuscular hemoglobin	http://www.ebi.ac.uk/efo/EFO_0004527	GCST007068	Genome-wide genotyping array
chr10	89676311	89676311	1	*	2020-09-21	32888493	Chen MH	2020-09-01	Cell	www.ncbi.nlm.nih.gov/pubmed/32888493	Trans-ethnic and Ancestry-Specific Blood-Cell Genetics in 746,667 Individuals from 5 Global Populations.	Eosinophil counts	474,237 European ancestry individuals		10q23.31	10	87916554	NR	PTEN			ENSG00000171862			rs745566843-D	rs745566843	1	11267149	intron_variant	0	0.393362	2e-46	25		0.030096	[0.026-0.034] SD unit increase	Affymetrix, Illumina [50000174] (imputed)	N	eosinophil count	http://www.ebi.ac.uk/efo/EFO_0004842	GCST90002298	Genome-wide genotyping array
chr10	89656156	89656156	1	*	2020-09-21	32888493	Chen MH	2020-09-01	Cell	www.ncbi.nlm.nih.gov/pubmed/32888493	Trans-ethnic and Ancestry-Specific Blood-Cell Genetics in 746,667 Individuals from 5 Global Populations.	Basophil count	577,663 African American or Afro-Caribbean, African ancestry, European ancestry, East Asian ancestry, Hispanic or Latin American and South Asian ancestry individuals		10q23.31	10	87896399	NR	PTEN			ENSG00000171862			rs741804-C	rs741804	0	741804	intron_variant	0	0.061842	1e-16	16				Affymetrix, Illumina [19905671] (imputed)	N	basophil count	http://www.ebi.ac.uk/efo/EFO_0005090	GCST90002296	Genome-wide genotyping array
chr10	89656156	89656156	1	*	2020-09-21	32888493	Chen MH	2020-09-01	Cell	www.ncbi.nlm.nih.gov/pubmed/32888493	Trans-ethnic and Ancestry-Specific Blood-Cell Genetics in 746,667 Individuals from 5 Global Populations.	Basophil count	81,042 East Asian ancestry individuals		10q23.31	10	87896399	NR	PTEN			ENSG00000171862			rs741804-A	rs741804	0	741804	intron_variant	0	0.817082	2e-19	18.699		0.059725	[0.047-0.073] SD units increase	Affymetrix, Illumina [16286709] (imputed)	N	basophil count	http://www.ebi.ac.uk/efo/EFO_0005090	GCST90002293	Genome-wide genotyping array
chr10	89418564	89418564	1	*	2021-07-09	33031748	Feofanova EV	2020-10-01	Am J Hum Genet	www.ncbi.nlm.nih.gov/pubmed/33031748	A Genome-wide Association Study Discovers 46 Loci of the Human Metabolome in the Hispanic Community Health Study/Study of Latinos.	Serum metabolite levels	3,926 Hispanic/Latino individuals		10q23.2	10	87658807	PAPSS2	RPS26P38 - PAPSS2	ENSG00000234192	ENSG00000198682		15853	806	rs2281803-C	rs2281803	0	2281803	intron_variant	1	0.418663	2e-11	10.699	(propyl 4-hydroxybenzoate sulfate)	0.152	[0.11-0.2] unit increase	Illumina [13039987] (imputed)	N	serum metabolite measurement	http://www.ebi.ac.uk/efo/EFO_0005653	GCST012020	Genome-wide genotyping array
chr10	89686509	89686509	1	*	2021-08-13	33539483	Li Z	2021-02-04	PLoS One	www.ncbi.nlm.nih.gov/pubmed/33539483	Bivariate genome-wide association study (GWAS) of body mass index and blood pressure phenotypes in northern Chinese twins.	Systolic blood pressure and diastolic blood pressure (bivariate analysis)	274 Chinese ancestry dizygotic twins		10q23.31	10	87926752	PTEN	PTEN			ENSG00000171862			rs17107001-?	rs17107001	0	17107001	intron_variant	0		8e-06	5.09691				Illumina [7401356] (imputed)	N	diastolic blood pressure, systolic blood pressure	http://www.ebi.ac.uk/efo/EFO_0006336, http://www.ebi.ac.uk/efo/EFO_0006335	GCST012189	Genome-wide genotyping array
chr10	89807366	89807366	1	*	2021-02-19	33547301	Chen VL	2021-02-05	Nat Commun	www.ncbi.nlm.nih.gov/pubmed/33547301	Genome-wide association study of serum liver enzymes implicates diverse metabolic and liver pathology.	Alanine aminotransferase levels	390,812 European ancestry individuals	134,154 East Asian ancestry individuals	10q23.31	10	88047609	PTEN, RNLS	PTEN - MED6P1	ENSG00000171862	ENSG00000227905		75679	526	rs10887777-C	rs10887777	0	10887777	intergenic_variant	1	0.26	6e-09	8.22185		5.81	z-score increase	Affymetrix [4312306] (imputed)	N	serum alanine aminotransferase measurement	http://www.ebi.ac.uk/efo/EFO_0004735	GCST90011898	Genome-wide genotyping array
chr10	90024599	90024599	1	*	2021-01-26	32193507	Fan Q	2020-03-19	Commun Biol	www.ncbi.nlm.nih.gov/pubmed/32193507	Genome-wide association meta-analysis of corneal curvature identifies novel loci and shared genetic influences across axial length and refractive error.	Corneal curvature	29,580 European ancestry individuals, 14,462 Asian ancestry individuals	88,218 European ancestry individuals	10q23.31	10	88264842		MED6P1 - RNLS	ENSG00000227905	ENSG00000184719		215019	9022	rs166976-A	rs166976	0	166976	intergenic_variant	1	0.73	4e-44	25		0.015	mm decrease	Affymetrix, Illumina [8936601] (imputed)	N	corneal topography	http://www.ebi.ac.uk/efo/EFO_0004345	GCST90012795	Genome-wide genotyping array
chr10	90024599	90024599	1	*	2021-01-26	32193507	Fan Q	2020-03-19	Commun Biol	www.ncbi.nlm.nih.gov/pubmed/32193507	Genome-wide association meta-analysis of corneal curvature identifies novel loci and shared genetic influences across axial length and refractive error.	Corneal curvature	35,422 individuals (>=25 years old)		10q23.31	10	88264842		MED6P1 - RNLS	ENSG00000227905	ENSG00000184719		215019	9022	rs166976-A	rs166976	0	166976	intergenic_variant	1		2e-10	9.69897		0.0156	[0.011-0.02] mm decrease	Affymetrix, Illumina [8936601] (imputed)	N	corneal topography	http://www.ebi.ac.uk/efo/EFO_0004345	GCST90012799	Genome-wide genotyping array
chr10	90024599	90024599	1	*	2021-01-26	32193507	Fan Q	2020-03-19	Commun Biol	www.ncbi.nlm.nih.gov/pubmed/32193507	Genome-wide association meta-analysis of corneal curvature identifies novel loci and shared genetic influences across axial length and refractive error.	Corneal curvature	29,580 European ancestry individuals		10q23.31	10	88264842		MED6P1 - RNLS	ENSG00000227905	ENSG00000184719		215019	9022	rs166976-A	rs166976	0	166976	intergenic_variant	1	0.72	1e-10	10		0.018	mm decrease	Affymetrix, Illumina [8936601] (imputed)	N	corneal topography	http://www.ebi.ac.uk/efo/EFO_0004345	GCST90012796	Genome-wide genotyping array
chr10	89856872	89856872	1	*	2020-09-18	32888494	Vuckovic D	2020-09-01	Cell	www.ncbi.nlm.nih.gov/pubmed/32888494	The Polygenic and Monogenic Basis of Blood Traits and Diseases.	Monocyte percentage of white cells	408,112 British individuals		10q23.31	10	88097115		MED6P1 - RNLS	ENSG00000227905	ENSG00000184719		47292	176749	rs76257861-G	rs76257861	0	76257861	regulatory_region_variant	1	0.045361	3e-18	17.5229		0.0468825	[0.036-0.057] unit increase	Affymetrix [93095623] (imputed)	N	monocyte percentage of leukocytes	http://www.ebi.ac.uk/efo/EFO_0007989	GCST90002394	Genome-wide genotyping array
chr10	89722731	89722731	1	*	2020-09-14	32541925	Vujkovic M	2020-06-15	Nat Genet	www.ncbi.nlm.nih.gov/pubmed/32541925	Discovery of 318 new risk loci for type 2 diabetes and related vascular outcomes among 1.4 million participants in a multi-ancestry meta-analysis.	Type 2 diabetes	148,726 European ancestry cases, 24,646 African American cases, 8,616 Hispanic cases, 46,511 Asian ancestry cases, 965,732 European ancestry controls, 31,446 African American controls, 11,829 Hispanic controls, 169,776 Asian ancestry controls		10q23.31	10	87962974	NR	PTEN			ENSG00000171862			rs36062478-C	rs36062478	0	36062478	intron_variant	0	0.178	7e-13	12.1549		0.0389	[0.028-0.049] unit increase	Affymetrix, Illumina [at least 945603] (imputed)	N	type 2 diabetes mellitus	http://purl.obolibrary.org/obo/MONDO_0005148	GCST010557	Genome-wide genotyping array
chr10	89878334	89878334	1	*	2020-09-18	32888494	Vuckovic D	2020-09-01	Cell	www.ncbi.nlm.nih.gov/pubmed/32888494	The Polygenic and Monogenic Basis of Blood Traits and Diseases.	Monocyte count	408,112 British individuals		10q23.31	10	88118577		MED6P1 - RNLS	ENSG00000227905	ENSG00000184719		68754	155287	rs74364334-A	rs74364334	0	74364334	regulatory_region_variant	1	0.049966	4e-13	12.3979		0.0374013	[0.027-0.047] unit increase	Affymetrix [93095623] (imputed)	N	monocyte count	http://www.ebi.ac.uk/efo/EFO_0005091	GCST90002393	Genome-wide genotyping array
chr10	89398247	89398247	1	*	2020-11-02	32517579	Armstrong NJ	2020-06-10	Stroke	www.ncbi.nlm.nih.gov/pubmed/32517579	Common Genetic Variation Indicates Separate Causes for Periventricular and Deep White Matter Hyperintensities.	Periventricular white matter hyperintensities	16,832 European ancestry individuals, 736 African American individuals, 658 Hispanic individuals	8,428 European and unknown ancestry individuals	10q23.2	10	87638490	RP11-57C13.6, RP11-57C13.3	MINPP1 - RPS26P38	ENSG00000107789	ENSG00000234192		85029	4117	rs7911924-A	rs7911924	0	7911924	intron_variant	1	0.3082	7e-06	5.1549		0.0282	[0.016-0.041] unit decrease	Affymetrix, Illumina [NR] (imputed)	N	white matter hyperintensity measurement	http://www.ebi.ac.uk/efo/EFO_0005665	GCST010726	Genome-wide genotyping array
chr10	89418564	89418564	1	*	2021-07-09	33031748	Feofanova EV	2020-10-01	Am J Hum Genet	www.ncbi.nlm.nih.gov/pubmed/33031748	A Genome-wide Association Study Discovers 46 Loci of the Human Metabolome in the Hispanic Community Health Study/Study of Latinos.	Serum metabolite levels	3,926 Hispanic/Latino individuals	1,509 European ancestry individuals	10q23.2	10	87658807	PAPSS2	RPS26P38 - PAPSS2	ENSG00000234192	ENSG00000198682		15853	806	rs2281803-C	rs2281803	0	2281803	intron_variant	1	0.418663	2e-11	10.699	(propyl 4-hydroxybenzoate sulfate)	0.152	[0.11-0.2] unit increase	Illumina [13039987] (imputed)	N	serum metabolite measurement	http://www.ebi.ac.uk/efo/EFO_0005653	GCST012021	Genome-wide genotyping array
chr10	89681458	89681458	1	*	2020-09-21	32888493	Chen MH	2020-09-01	Cell	www.ncbi.nlm.nih.gov/pubmed/32888493	Trans-ethnic and Ancestry-Specific Blood-Cell Genetics in 746,667 Individuals from 5 Global Populations.	White blood cell count	562,243 European ancestry individuals		10q23.31	10	87921701	NR	PTEN			ENSG00000171862			rs59085061-G	rs59085061	0	59085061	intron_variant	0	0.040472	9e-27	25		0.050292	[0.041-0.059] SD unit decrease	Affymetrix, Illumina [50601830] (imputed)	N	myeloid white cell count	http://www.ebi.ac.uk/efo/EFO_0007988	GCST90002374	Genome-wide genotyping array
chr10	89776959	89776959	1	*	2020-09-21	32888493	Chen MH	2020-09-01	Cell	www.ncbi.nlm.nih.gov/pubmed/32888493	Trans-ethnic and Ancestry-Specific Blood-Cell Genetics in 746,667 Individuals from 5 Global Populations.	White blood cell count	746,667 African American or Afro-Caribbean, African ancestry, European ancestry, East Asian ancestry, Hispanic or Latin American and South Asian ancestry individuals		10q23.31	10	88017202	NR	PTEN - MED6P1	ENSG00000171862	ENSG00000227905		45272	30933	rs114894790-T	rs114894790	0	114894790	intergenic_variant	1	0.0315263	3e-24	23.5229				Affymetrix, Illumina [24649327] (imputed)	N	myeloid white cell count	http://www.ebi.ac.uk/efo/EFO_0007988	GCST90002378	Genome-wide genotyping array
chr10	89638987	89638987	1	*	2020-09-21	32888493	Chen MH	2020-09-01	Cell	www.ncbi.nlm.nih.gov/pubmed/32888493	Trans-ethnic and Ancestry-Specific Blood-Cell Genetics in 746,667 Individuals from 5 Global Populations.	Neutrophil count	519,288 European ancestry individuals		10q23.31	10	87879230	NR	PTEN			ENSG00000171862			rs75260973-T	rs75260973	0	75260973	intron_variant	0	0.039645	8e-25	24.0969		0.050702	[0.041-0.06] SD unit decrease	Affymetrix, Illumina [50250472] (imputed)	N	neutrophil count	http://www.ebi.ac.uk/efo/EFO_0004833	GCST90002351	Genome-wide genotyping array
chr10	89862953	89862953	1	*	2020-09-21	32888493	Chen MH	2020-09-01	Cell	www.ncbi.nlm.nih.gov/pubmed/32888493	Trans-ethnic and Ancestry-Specific Blood-Cell Genetics in 746,667 Individuals from 5 Global Populations.	Monocyte count	639,696 African American or Afro-Caribbean, African ancestry, European ancestry, East Asian ancestry, Hispanic or Latin American and South Asian ancestry individuals		10q23.31	10	88103196	NR	MED6P1 - RNLS	ENSG00000227905	ENSG00000184719		53373	170668	rs79252156-A	rs79252156	0	79252156	non_coding_transcript_exon_variant	1	0.0432017	4e-13	12.3979				Affymetrix, Illumina [23467995] (imputed)	N	monocyte count	http://www.ebi.ac.uk/efo/EFO_0005091	GCST90002344	Genome-wide genotyping array
chr10	89878334	89878334	1	*	2020-09-21	32888493	Chen MH	2020-09-01	Cell	www.ncbi.nlm.nih.gov/pubmed/32888493	Trans-ethnic and Ancestry-Specific Blood-Cell Genetics in 746,667 Individuals from 5 Global Populations.	Monocyte count	521,594 European ancestry individuals		10q23.31	10	88118577	NR	MED6P1 - RNLS	ENSG00000227905	ENSG00000184719		68754	155287	rs74364334-A	rs74364334	0	74364334	regulatory_region_variant	1	0.049832	1e-15	15		0.034841	[0.026-0.043] SD unit increase	Affymetrix, Illumina [50262088] (imputed)	N	monocyte count	http://www.ebi.ac.uk/efo/EFO_0005091	GCST90002340	Genome-wide genotyping array
chr10	89857817	89857817	1	*	2020-09-21	32888493	Chen MH	2020-09-01	Cell	www.ncbi.nlm.nih.gov/pubmed/32888493	Trans-ethnic and Ancestry-Specific Blood-Cell Genetics in 746,667 Individuals from 5 Global Populations.	Mean platelet volume	460,935 European ancestry individuals		10q23.31	10	88098060	NR	MED6P1 - RNLS	ENSG00000227905	ENSG00000184719		48237	175804	rs11202654-A	rs11202654	0	11202654	regulatory_region_variant	1	0.883475	7e-17	16.1549		0.024925	[0.019-0.031] SD unit increase	Affymetrix, Illumina [49660172] (imputed)	N	mean platelet volume	http://www.ebi.ac.uk/efo/EFO_0004584	GCST90002346	Genome-wide genotyping array
chr10	89631848	89631848	1	*	2020-09-18	32888494	Vuckovic D	2020-09-01	Cell	www.ncbi.nlm.nih.gov/pubmed/32888494	The Polygenic and Monogenic Basis of Blood Traits and Diseases.	Lymphocyte percentage of white cells	408,112 British individuals		10q23.31	10	87872091	PTEN	PTEN			ENSG00000171862			rs140079792-GT	rs140079792	0	140079792	intron_variant	0	0.046375	1e-10	10		0.0352753	[0.025-0.046] unit increase	Affymetrix [93095623] (imputed)	N	lymphocyte percentage of leukocytes	http://www.ebi.ac.uk/efo/EFO_0007993	GCST90002389	Genome-wide genotyping array
chr10	89776959	89776959	1	*	2020-09-21	32888493	Chen MH	2020-09-01	Cell	www.ncbi.nlm.nih.gov/pubmed/32888493	Trans-ethnic and Ancestry-Specific Blood-Cell Genetics in 746,667 Individuals from 5 Global Populations.	Neutrophil count	627,215 African American or Afro-Caribbean, African ancestry, European ancestry, East Asian ancestry, Hispanic or Latin American and South Asian ancestry individuals		10q23.31	10	88017202	NR	PTEN - MED6P1	ENSG00000171862	ENSG00000227905		45272	30933	rs114894790-T	rs114894790	0	114894790	intergenic_variant	1	0.0336518	1e-21	21				Affymetrix, Illumina [23114412] (imputed)	N	neutrophil count	http://www.ebi.ac.uk/efo/EFO_0004833	GCST90002355	Genome-wide genotyping array
chr10	89677107	89677107	1	*	2020-09-18	32888494	Vuckovic D	2020-09-01	Cell	www.ncbi.nlm.nih.gov/pubmed/32888494	The Polygenic and Monogenic Basis of Blood Traits and Diseases.	Mean spheric corpuscular volume	408,112 British individuals		10q23.31	10	87917350	PTEN	PTEN			ENSG00000171862			rs17106896-T	rs17106896	0	17106896	intron_variant	0	0.040865	8e-11	10.0969		0.037221	[0.026-0.048] unit increase	Affymetrix [93095623] (imputed)	N	mean corpuscular volume	http://www.ebi.ac.uk/efo/EFO_0004526	GCST90002397	Genome-wide genotyping array
chr10	89759308	89759308	1	*	2020-09-18	32888494	Vuckovic D	2020-09-01	Cell	www.ncbi.nlm.nih.gov/pubmed/32888494	The Polygenic and Monogenic Basis of Blood Traits and Diseases.	Mean spheric corpuscular volume	408,112 British individuals		10q23.31	10	87999551	SNORD74	PTEN - MED6P1	ENSG00000171862	ENSG00000227905		27621	48584	rs559270-C	rs559270	0	559270	intergenic_variant	1	0.38223	2e-10	9.69897		0.0149377	[0.01-0.02] unit decrease	Affymetrix [93095623] (imputed)	N	mean corpuscular volume	http://www.ebi.ac.uk/efo/EFO_0004526	GCST90002397	Genome-wide genotyping array
chr10	89681458	89681458	1	*	2020-09-18	32888494	Vuckovic D	2020-09-01	Cell	www.ncbi.nlm.nih.gov/pubmed/32888494	The Polygenic and Monogenic Basis of Blood Traits and Diseases.	Neutrophil percentage of white cells	408,112 British individuals		10q23.31	10	87921701	PTEN	PTEN			ENSG00000171862			rs59085061-G	rs59085061	0	59085061	intron_variant	0	0.039909	6e-09	8.22185		0.0329661	[0.022-0.044] unit decrease	Affymetrix [93095623] (imputed)	N	neutrophil percentage of leukocytes	http://www.ebi.ac.uk/efo/EFO_0007990	GCST90002399	Genome-wide genotyping array
chr10	89849519	89849519	1	*	2020-10-08	32769997	Zhou W	2020-08-07	Nat Commun	www.ncbi.nlm.nih.gov/pubmed/32769997	GWAS of thyroid stimulating hormone highlights pleiotropic effects and inverse association with thyroid cancer.	Thyroid stimulating hormone levels	119,715 European ancestry individuals		10q23.31	10	88089762	PTEN, RNLS	MED6P1 - RNLS	ENSG00000227905	ENSG00000184719		39939	184102	rs4933466-G	rs4933466	0	4933466	regulatory_region_variant	1	0.397787	1e-13	13		0.035	[0.026-0.044] SD decrease	Illumina [22400000] (imputed)	N	thyroid stimulating hormone measurement	http://www.ebi.ac.uk/efo/EFO_0004748	GCST010653	Genome-wide genotyping array
chr10	89681458	89681458	1	*	2020-09-18	32888494	Vuckovic D	2020-09-01	Cell	www.ncbi.nlm.nih.gov/pubmed/32888494	The Polygenic and Monogenic Basis of Blood Traits and Diseases.	Neutrophil count	408,112 British individuals		10q23.31	10	87921701	PTEN	PTEN			ENSG00000171862			rs59085061-G	rs59085061	0	59085061	intron_variant	0	0.039914	7e-21	20.1549		0.0531947	[0.042-0.064] unit decrease	Affymetrix [93095623] (imputed)	N	neutrophil count	http://www.ebi.ac.uk/efo/EFO_0004833	GCST90002398	Genome-wide genotyping array
chr10	89768584	89768584	1	*	2020-09-14	32541925	Vujkovic M	2020-06-15	Nat Genet	www.ncbi.nlm.nih.gov/pubmed/32541925	Discovery of 318 new risk loci for type 2 diabetes and related vascular outcomes among 1.4 million participants in a multi-ancestry meta-analysis.	Type 2 diabetes	148,726 European ancestry cases, 965,732 European ancestry controls		10q23.31	10	88008827	NR	PTEN - MED6P1	ENSG00000171862	ENSG00000227905		36897	39308	rs10788575-G	rs10788575	0	10788575	intergenic_variant	1	0.8512	4e-08	7.39794		0.0352	[0.023-0.048] unit decrease	Affymetrix, Illumina [1198787] (imputed)	N	type 2 diabetes mellitus	http://purl.obolibrary.org/obo/MONDO_0005148	GCST010555	Genome-wide genotyping array
chr10	89857817	89857817	1	*	2020-09-18	32888494	Vuckovic D	2020-09-01	Cell	www.ncbi.nlm.nih.gov/pubmed/32888494	The Polygenic and Monogenic Basis of Blood Traits and Diseases.	Mean platelet volume	408,112 British individuals		10q23.31	10	88098060		MED6P1 - RNLS	ENSG00000227905	ENSG00000184719		48237	175804	rs11202654-G	rs11202654	0	11202654	regulatory_region_variant	1	0.117052	5e-14	13.301		0.0262489	[0.019-0.033] unit decrease	Affymetrix [93095623] (imputed)	N	mean platelet volume	http://www.ebi.ac.uk/efo/EFO_0004584	GCST90002395	Genome-wide genotyping array
chr10	89726745	89726745	1	*	2020-09-18	32888494	Vuckovic D	2020-09-01	Cell	www.ncbi.nlm.nih.gov/pubmed/32888494	The Polygenic and Monogenic Basis of Blood Traits and Diseases.	Mean reticulocyte volume	408,112 British individuals		10q23.31	10	87966988	PTEN	PTEN			ENSG00000171862			rs701848-C	rs701848	0	701848	3_prime_UTR_variant	0	0.390978	9e-28	25		0.025229	[0.021-0.03] unit decrease	Affymetrix [93095623] (imputed)	N	mean reticulocyte volume	http://www.ebi.ac.uk/efo/EFO_0010701	GCST90002396	Genome-wide genotyping array
chr10	89699291	89699291	1	*	2021-02-26	32514122	Ishigaki K	2020-06-08	Nat Genet	www.ncbi.nlm.nih.gov/pubmed/32514122	Large-scale genome-wide association study in a Japanese population identifies novel susceptibility loci across different diseases.	Type 2 diabetes	40,250 Japanese ancestry cases, 170,615 Japanese ancestry controls		10q23.31	10	87939534		PTEN			ENSG00000171862			rs200861498-A	rs200861498	0	200861498	intron_variant	0	0.34522	5e-08	7.30103		1.04864	[1.030918616-1.066670728]	Illumina [8919992] (imputed)	N	type 2 diabetes mellitus	http://purl.obolibrary.org/obo/MONDO_0005148	GCST90013693	Genome-wide genotyping array
chr10	89340206	89340206	1	*	2021-07-27	33232274	Mohammadnejad A	2020-11-24	Aging (Albany NY)	www.ncbi.nlm.nih.gov/pubmed/33232274	Generalized correlation coefficient for genome-wide association analysis of cognitive ability in twins.	Cognitive function (kinship model)	278 Chinese ancestry dizygotic twins		10q23.2	10	87580449	NR	MINPP1 - RPS26P38	ENSG00000107789	ENSG00000234192		26988	62158	rs10749553-?	rs10749553	0	10749553	intergenic_variant	1		2e-07	6.69897		70.5629	[43.75-97.37] unit decrease	Illumina [5432814] (imputed)	N	cognitive function measurement	http://www.ebi.ac.uk/efo/EFO_0008354	GCST012065	Genome-wide genotyping array
chr10	89340206	89340206	1	*	2021-07-27	33232274	Mohammadnejad A	2020-11-24	Aging (Albany NY)	www.ncbi.nlm.nih.gov/pubmed/33232274	Generalized correlation coefficient for genome-wide association analysis of cognitive ability in twins.	Cognitive function (mixed linear model)	278 Chinese ancestry dizygotic twins		10q23.2	10	87580449	NR	MINPP1 - RPS26P38	ENSG00000107789	ENSG00000234192		26988	62158	rs10749553-?	rs10749553	0	10749553	intergenic_variant	1		5e-07	6.30103		70.6351	[43.73-97.55] unit decrease	Illumina [5432814] (imputed)	N	cognitive function measurement	http://www.ebi.ac.uk/efo/EFO_0008354	GCST012064	Genome-wide genotyping array
chr10	89379003	89379003	1	*	2021-10-18	34046847	Yao Y	2021-05-27	Endocrine	www.ncbi.nlm.nih.gov/pubmed/34046847	Evaluate the effects of serum urate level on bone mineral density: a genome-wide gene-environment interaction analysis in UK Biobank cohort.	Femur bone mineral density x serum urate levels interaction	2,225 men, 2,350 women		10q23.2	10	87619246	AL138767.3	MINPP1 - RPS26P38	ENSG00000107789	ENSG00000234192		65785	23361	rs17700444-?	rs17700444	0	17700444	intron_variant	1		2e-09	8.69897		1.9866	[NR] unit decrease	Affymetrix [NR] (imputed)	N	urate measurement, bone density	http://www.ebi.ac.uk/efo/EFO_0004531, http://www.ebi.ac.uk/efo/EFO_0003923	GCST012490	Genome-wide genotyping array
chr10	89807366	89807366	1	*	2021-06-09	33972514	Pazoki R	2021-05-10	Nat Commun	www.ncbi.nlm.nih.gov/pubmed/33972514	Genetic analysis in European ancestry individuals identifies 517 loci associated with liver enzymes.	Liver enzyme levels (alanine transaminase)	437,267 European ancestry individuals	315,572 European ancestry individuals	10q23.31	10	88047609	PTEN	PTEN - MED6P1	ENSG00000171862	ENSG00000227905		75679	526	rs10887777-T	rs10887777	0	10887777	intergenic_variant	1	0.739875	2e-11	10.699		0.00297497	[0.0021-0.0038] unit decrease	Affymetrix [13995440] (imputed)	N	serum alanine aminotransferase measurement	http://www.ebi.ac.uk/efo/EFO_0004735	GCST90013405	Genome-wide genotyping array
chr10	90031903	90031903	1	*	2021-09-27	33830181	Tideman JWL	2021-04-08	JAMA Ophthalmol	www.ncbi.nlm.nih.gov/pubmed/33830181	Evaluation of Shared Genetic Susceptibility to High and Low Myopia and Hyperopia.	Hyperopia	10,828 European ancestry hyperopia cases, 21,416 European ancestry emmetropia controls		10q23.31	10	88272146	NR	MED6P1 - RNLS	ENSG00000227905	ENSG00000184719		222323	1718	rs17110523-?	rs17110523	0	17110523	regulatory_region_variant	1		3e-06	5.52288		0.0963551	[0.056-0.137] unit increase	NR [13958389] (imputed)	N	Hypermetropia	http://purl.obolibrary.org/obo/HP_0000540	GCST012401	Genome-wide genotyping array
chr10	90089525	90089525	1	*	2021-09-27	33830181	Tideman JWL	2021-04-08	JAMA Ophthalmol	www.ncbi.nlm.nih.gov/pubmed/33830181	Evaluation of Shared Genetic Susceptibility to High and Low Myopia and Hyperopia.	Low myopia vs hyperopia	11,197 European ancestry low myopia cases, 10,828 European ancestry hyperopia cases		10q23.31	10	88329768	NR	RNLS			ENSG00000184719			rs11202717-?	rs11202717	0	11202717	intron_variant	0		6e-08	7.22185		0.122075	[0.078-0.166] unit decrease	NR [13958389] (imputed)	N	Hypermetropia, Myopia	http://purl.obolibrary.org/obo/HP_0000540, http://purl.obolibrary.org/obo/HP_0000545	GCST012400	Genome-wide genotyping array
chr10	89655243	89655243	1	*	2021-06-29	33462484	Sinnott-Armstrong N	2021-01-18	Nat Genet	www.ncbi.nlm.nih.gov/pubmed/33462484	Genetics of 35 blood and urine biomarkers in the UK Biobank.	Glycated hemoglobin levels	327,177 European ancestry individuals, 4,847 African ancestry individuals, 6,895 South Asian ancestry individuals		10q23.31	10	87895486	NR	PTEN			ENSG00000171862			rs3831732-CA	rs3831732	0	3831732	intron_variant	0		3e-12	11.5229		0.0176	[0.013-0.022] unit decrease	Affymetrix [9000000] (imputed)	N	HbA1c measurement	http://www.ebi.ac.uk/efo/EFO_0004541	GCST90019509	Genome-wide genotyping array
chr10	89785888	89785888	1	*	2022-05-13	35472084	Adewuyi EO	2022-01-01	Hum Reprod	www.ncbi.nlm.nih.gov/pubmed/35472084	Genetic overlap analysis of endometriosis and asthma identifies shared loci implicating sex hormones and thyroid signalling pathways.	Endometriosis or asthma (pleiotropy)	17,054 European, Japanese ancestry endometriosis cases, 19,554 European, Japanese ancestry asthma cases, 483,220 European, Japanese ancestry controls		10q23.31	10	88026131		PTEN - MED6P1	ENSG00000171862	ENSG00000227905		54201	22004	rs4933464-T	rs4933464	0	4933464	regulatory_region_variant	1		4e-07	6.39794		0.05	unit decrease	NR [NR]	N	asthma, endometriosis	http://purl.obolibrary.org/obo/MONDO_0004979, http://www.ebi.ac.uk/efo/EFO_0001065	GCST90102599	Genome-wide genotyping array
chr10	89781890	89781890	1	*	2022-05-13	35472084	Adewuyi EO	2022-01-01	Hum Reprod	www.ncbi.nlm.nih.gov/pubmed/35472084	Genetic overlap analysis of endometriosis and asthma identifies shared loci implicating sex hormones and thyroid signalling pathways.	Endometriosis or asthma (pleiotropy)	17,054 European, Japanese ancestry endometriosis cases, 19,554 European, Japanese ancestry asthma cases, 483,220 European, Japanese ancestry controls		10q23.31	10	88022133		PTEN - MED6P1	ENSG00000171862	ENSG00000227905		50203	26002	rs12412656-A	rs12412656	0	12412656	intergenic_variant	1		2e-09	8.69897		0.06	unit increase	NR [NR]	N	asthma, endometriosis	http://purl.obolibrary.org/obo/MONDO_0004979, http://www.ebi.ac.uk/efo/EFO_0001065	GCST90102599	Genome-wide genotyping array
chr10	89680631	89680631	1	*	2021-06-10	34059833	Chen J	2021-05-31	Nat Genet	www.ncbi.nlm.nih.gov/pubmed/34059833	The trans-ancestral genomic architecture of glycemic traits.	Fasting insulin	151,013 European ancestry individuals		10q23.31	10	87920874	PTEN	PTEN			ENSG00000171862			rs118164457-T	rs118164457	0	118164457	intron_variant	0	0.957	4e-10	9.39794		0.0345	[0.023-0.046] unit decrease	Affymetrix, Illumina [32635793] (imputed)	N	insulin measurement	http://www.ebi.ac.uk/efo/EFO_0004467	GCST90002238	Genome-wide genotyping array, Targeted genotyping array [Genome-wide genotyping array|Metabochip]
chr10	89659153	89659153	1	*	2021-08-24	34021172	Christakoudi S	2021-05-21	Sci Rep	www.ncbi.nlm.nih.gov/pubmed/34021172	GWAS of allometric body-shape indices in UK Biobank identifies loci suggesting associations with morphogenesis, organogenesis, adrenal cell renewal and cancer.	Waist-to-hip ratio adjusted for BMI	219,872 British ancestry women		10q23.31	10	87899396	PTEN	PTEN			ENSG00000171862			rs1234216-A	rs1234216	0	1234216	intron_variant	0		2e-09	8.69897		0.0177447	[0.012-0.024] unit increase	Affymetrix [319769] (imputed)	N	BMI-adjusted waist-hip ratio	http://www.ebi.ac.uk/efo/EFO_0007788	GCST90020025	Genome-wide genotyping array
chr10	90023033	90023033	1	*	2021-08-13	34128465	Liu Y	2021-06-15	Elife	www.ncbi.nlm.nih.gov/pubmed/34128465	Genetic architecture of 11 organ traits derived from abdominal MRI using deep learning.	Pancreas volume	31,758 European ancestry individuals		10q23.31	10	88263276	RNLS	MED6P1 - RNLS	ENSG00000227905	ENSG00000184719		213453	10588	rs10509540-?	rs10509540	0	10509540	intergenic_variant	1		2e-09	8.69897		0.05	NR L decrease	Affymetrix [9390170] (imputed)	N	pancreas volume	http://www.ebi.ac.uk/efo/EFO_0600045	GCST90016669	Genome-wide genotyping array
chr10	89608779	89608779	1	*	2019-02-08	30595370	Kichaev G	2018-12-27	Am J Hum Genet	www.ncbi.nlm.nih.gov/pubmed/30595370	Leveraging Polygenic Functional Enrichment to Improve GWAS Power.	Waist-hip ratio	approximately 458,000 European ancestry individuals		10q23.31	10	87849022		CFL1P1 - KLLN	ENSG00000290782	ENSG00000227268		3410	10136	rs11202585-?	rs11202585	0	11202585	regulatory_region_variant	1		3e-09	8.52288				NR [~ 8900000] (imputed)	N	waist-hip ratio	http://www.ebi.ac.uk/efo/EFO_0004343	GCST007067	Genome-wide genotyping array
chr10	90210183	90210183	1	*	2021-01-28	32339537	Roberts V	2020-04-24	J Invest Dermatol	www.ncbi.nlm.nih.gov/pubmed/32339537	Genome wide association study identifies genetic associations with perceived age.	Youthful appearance (self-reported)	423,992 European ancestry individuals		10q23.31	10	88450426	RNLS	RNLS			ENSG00000184719			rs10887823-A	rs10887823	0	10887823	intron_variant	0	0.371267	2e-08	7.69897		0.974935	NR	Affymetrix [~ 9600000] (imputed)	N	skin aging measurement	http://www.ebi.ac.uk/efo/EFO_0008006	GCST011011	Genome-wide genotyping array
chr10	90042154	90042154	1	*	2020-05-28	32231278	Hysi PG	2020-03-30	Nat Genet	www.ncbi.nlm.nih.gov/pubmed/32231278	Meta-analysis of 542,934 subjects of European ancestry identifies new genes and mechanisms predisposing to refractive error and myopia.	Refractive error	542,934 European ancestry individuals		10q23.31	10	88282397	RNLS	RNLS			ENSG00000184719			rs3781196-?	rs3781196	0	3781196	intron_variant	0		5e-32	25				Affymetrix, Illumina [NR] (imputed)	N	Abnormality of refraction	http://purl.obolibrary.org/obo/HP_0000539	GCST010002	Genome-wide genotyping array
chr10	89599749	89599749	1	*	2019-05-21	30595370	Kichaev G	2018-12-27	Am J Hum Genet	www.ncbi.nlm.nih.gov/pubmed/30595370	Leveraging Polygenic Functional Enrichment to Improve GWAS Power.	Height	approximately 458,000 European ancestry individuals		10q23.31	10	87839992		ATAD1, CFL1P1			ENSG00000138138, ENSG00000290782			rs17101804-?	rs17101804	0	17101804	intron_variant	0		9e-22	21.0458				NR [~ 8900000] (imputed)	N	body height	http://www.ebi.ac.uk/efo/EFO_0004339	GCST007841	Genome-wide genotyping array
chr10	89780150	89780150	1	*	2019-05-21	30595370	Kichaev G	2018-12-27	Am J Hum Genet	www.ncbi.nlm.nih.gov/pubmed/30595370	Leveraging Polygenic Functional Enrichment to Improve GWAS Power.	Height	approximately 458,000 European ancestry individuals		10q23.31	10	88020393		PTEN - MED6P1	ENSG00000171862	ENSG00000227905		48463	27742	rs1360950-?	rs1360950	0	1360950	intergenic_variant	1		4e-13	12.3979				NR [~ 8900000] (imputed)	N	body height	http://www.ebi.ac.uk/efo/EFO_0004339	GCST007841	Genome-wide genotyping array
chr10	90150837	90150837	1	*	2019-05-21	30595370	Kichaev G	2018-12-27	Am J Hum Genet	www.ncbi.nlm.nih.gov/pubmed/30595370	Leveraging Polygenic Functional Enrichment to Improve GWAS Power.	Height	approximately 458,000 European ancestry individuals		10q23.31	10	88391080		RNLS			ENSG00000184719			rs796945-?	rs796945	0	796945	intron_variant	0		3e-08	7.52288				NR [~ 8900000] (imputed)	N	body height	http://www.ebi.ac.uk/efo/EFO_0004339	GCST007841	Genome-wide genotyping array
chr10	89698190	89698190	1	*	2020-09-18	32888494	Vuckovic D	2020-09-01	Cell	www.ncbi.nlm.nih.gov/pubmed/32888494	The Polygenic and Monogenic Basis of Blood Traits and Diseases.	Eosinophil percentage of white cells	408,112 British individuals		10q23.31	10	87938433	PTEN	PTEN			ENSG00000171862			rs1234214-A	rs1234214	0	1234214	intron_variant	0	0.390567	5e-28	25		0.024976	[0.021-0.029] unit increase	Affymetrix [93095623] (imputed)	N	eosinophil percentage of leukocytes	http://www.ebi.ac.uk/efo/EFO_0007991	GCST90002382	Genome-wide genotyping array
chr10	89827121	89827121	1	*	2020-02-10	31604244	International Multiple Sclerosis Genetics Consortium	2019-09-01	Science	www.ncbi.nlm.nih.gov/pubmed/31604244	Multiple sclerosis genomic map implicates peripheral immune cells and microglia in susceptibility.	Multiple sclerosis	14,802 European and unknown ancestry cases, 26,703 European and unknown ancestry controls	32,627 European and unknown ancestry cases, 41,672 European and unknown ancestry controls	10q23.31	10	88067364	PTEN	MED6P1 - RNLS	ENSG00000227905	ENSG00000184719		17541	206500	rs1819577-A	rs1819577	0	1819577	regulatory_region_variant	1		1e-07	7		1.06067	NR	Affymetrix, Illumina [8278136] (imputed)	N	multiple sclerosis	http://purl.obolibrary.org/obo/MONDO_0005301	GCST009597	Genome-wide genotyping array
chr10	89745814	89745814	1	*	2019-02-08	30595370	Kichaev G	2018-12-27	Am J Hum Genet	www.ncbi.nlm.nih.gov/pubmed/30595370	Leveraging Polygenic Functional Enrichment to Improve GWAS Power.	Red blood cell count	approximately 445,000 European ancestry individuals		10q23.31	10	87986057		PTEN - MED6P1	ENSG00000171862	ENSG00000227905		14127	62078	rs644205-?	rs644205	0	644205	intergenic_variant	1		1e-16	16				NR [~ 8900000] (imputed)	N	erythrocyte count	http://www.ebi.ac.uk/efo/EFO_0004305	GCST007069	Genome-wide genotyping array
chr10	89698190	89698190	1	*	2020-09-21	32888493	Chen MH	2020-09-01	Cell	www.ncbi.nlm.nih.gov/pubmed/32888493	Trans-ethnic and Ancestry-Specific Blood-Cell Genetics in 746,667 Individuals from 5 Global Populations.	Eosinophil counts	583,850 African American or Afro-Caribbean, African ancestry, European ancestry, East Asian ancestry, Hispanic or Latin American and South Asian ancestry individuals		10q23.31	10	87938433	NR	PTEN			ENSG00000171862			rs1234214-A	rs1234214	0	1234214	intron_variant	0	0.395499	4e-43	25				Affymetrix, Illumina [19872809] (imputed)	N	eosinophil count	http://www.ebi.ac.uk/efo/EFO_0004842	GCST90002302	Genome-wide genotyping array
chr10	89681458	89681458	1	*	2020-09-18	32888494	Vuckovic D	2020-09-01	Cell	www.ncbi.nlm.nih.gov/pubmed/32888494	The Polygenic and Monogenic Basis of Blood Traits and Diseases.	Eosinophil counts	408,112 British individuals		10q23.31	10	87921701	PTEN	PTEN			ENSG00000171862			rs59085061-G	rs59085061	0	59085061	intron_variant	0	0.039905	7e-12	11.1549		0.0393572	[0.028-0.051] unit decrease	Affymetrix [93095623] (imputed)	N	eosinophil count	http://www.ebi.ac.uk/efo/EFO_0004842	GCST90002381	Genome-wide genotyping array
chr10	89698190	89698190	1	*	2020-09-18	32888494	Vuckovic D	2020-09-01	Cell	www.ncbi.nlm.nih.gov/pubmed/32888494	The Polygenic and Monogenic Basis of Blood Traits and Diseases.	Eosinophil counts	408,112 British individuals		10q23.31	10	87938433	PTEN	PTEN			ENSG00000171862			rs1234214-A	rs1234214	0	1234214	intron_variant	0	0.390555	2e-30	25		0.0264311	[0.022-0.031] unit increase	Affymetrix [93095623] (imputed)	N	eosinophil count	http://www.ebi.ac.uk/efo/EFO_0004842	GCST90002381	Genome-wide genotyping array
chr10	90195149	90195149	1	*	2018-08-14	29892016	Schumacher FR	2018-06-11	Nat Genet	www.ncbi.nlm.nih.gov/pubmed/29892016	Association analyses of more than 140,000 men identify 63 new prostate cancer susceptibility loci.	Prostate cancer	79,148 European ancestry cases, 61,106 European ancestry controls		10q23.31	10	88435392	RNLS	RNLS			ENSG00000184719			rs1935581-C	rs1935581	0	1935581	intron_variant	0	0.63	7e-09	8.1549		1.05	[1.03-1.07]	Illumina [20370935] (imputed)	N	prostate carcinoma	http://www.ebi.ac.uk/efo/EFO_0001663	GCST006085	Genome-wide genotyping array
chr10	90142203	90142203	1	*	2018-09-20	29808027	Tedja MS	2018-05-28	Nat Genet	www.ncbi.nlm.nih.gov/pubmed/29808027	Genome-wide association meta-analysis highlights light-induced signaling as a driver for refractive error.	Spherical equivalent or myopia (age of diagnosis)	145,366 European ancestry individuals, 2,610 Erasmus Rucphen (founder/genetic isolate) individuals, 509 Talana (founder/genetic isolate) individuals, 15,044 East Asian ancestry individuals, 2,275 Malay ancestry individuals, 2,110 Indian ancestry individuals, 2,506 Asian ancestry individuals		10q23.31	10	88382446	RNLS	RNLS			ENSG00000184719			rs11202736-A	rs11202736	0	11202736	intron_variant	0	0.7168	5e-12	11.301		6.919	[NR] z score decrease	Affymetrix, Illumina [~ 11000000] (imputed)	N	refractive error, age at onset, Myopia	http://purl.obolibrary.org/obo/MONDO_0004892, http://www.ebi.ac.uk/efo/EFO_0004847, http://purl.obolibrary.org/obo/HP_0000545	GCST006291	Genome-wide genotyping array
chr10	89698190	89698190	1	*	2019-02-08	30595370	Kichaev G	2018-12-27	Am J Hum Genet	www.ncbi.nlm.nih.gov/pubmed/30595370	Leveraging Polygenic Functional Enrichment to Improve GWAS Power.	Eosinophil counts	approximately 440,000 European ancestry individuals		10q23.31	10	87938433		PTEN			ENSG00000171862			rs1234214-?	rs1234214	0	1234214	intron_variant	0		7e-37	25				NR [~ 8900000] (imputed)	N	eosinophil count	http://www.ebi.ac.uk/efo/EFO_0004842	GCST007065	Genome-wide genotyping array
chr10	89755601	89755601	1	*	2020-04-17	31669095	Zhu Z	2019-10-24	J Allergy Clin Immunol	www.ncbi.nlm.nih.gov/pubmed/31669095	Shared Genetic and Experimental Links between Obesity-Related Traits and Asthma Subtypes in UK Biobank.	Waist-to-hip ratio adjusted for BMI	457,690 European ancestry individuals		10q23.31	10	87995844	NR	PTEN - MED6P1	ENSG00000171862	ENSG00000227905		23914	52291	rs10887768-?	rs10887768	0	10887768	intergenic_variant	1		2e-09	8.69897				Affymetrix [~ 8270000] (imputed)	N	BMI-adjusted waist-hip ratio	http://www.ebi.ac.uk/efo/EFO_0007788	GCST009858	Genome-wide genotyping array
chr10	90054899	90054899	1	*	2018-09-20	29808027	Tedja MS	2018-05-28	Nat Genet	www.ncbi.nlm.nih.gov/pubmed/29808027	Genome-wide association meta-analysis highlights light-induced signaling as a driver for refractive error.	Myopia (age of diagnosis)	104,293 European ancestry individuals		10q23.31	10	88295142	NR	RNLS			ENSG00000184719			rs11202704-T	rs11202704	0	11202704	intron_variant	0	0.7262	1e-08	8		0.0454	[0.03-0.061] unit decrease	Illumina [~ 10600000] (imputed)	N	age at onset, Myopia	http://www.ebi.ac.uk/efo/EFO_0004847, http://purl.obolibrary.org/obo/HP_0000545	GCST006290	Genome-wide genotyping array
chr10	89769340	89769340	1	*	2020-01-08	30297969	Mahajan A	2018-10-08	Nat Genet	www.ncbi.nlm.nih.gov/pubmed/30297969	Fine-mapping type 2 diabetes loci to single-variant resolution using high-density imputation and islet-specific epigenome maps.	Type 2 diabetes (adjusted for BMI)	50,409 European ancestry cases, 523,897 European ancestry controls		10q23.31	10	88009583	PTEN	PTEN - MED6P1	ENSG00000171862	ENSG00000227905		37653	38552	rs11202627-T	rs11202627	0	11202627	intergenic_variant	1	0.1518	5e-08	7.30103		1.06	[1.04-1.08]	Affymetrix, Illumina [~ 27000000] (imputed)	N	type 2 diabetes mellitus	http://purl.obolibrary.org/obo/MONDO_0005148	GCST009380	Genome-wide genotyping array
chr10	89468953	89468953	1	*	2019-01-28	30598549	Morris JA	2018-12-31	Nat Genet	www.ncbi.nlm.nih.gov/pubmed/30598549	An atlas of genetic influences on osteoporosis in humans and mice.	Heel bone mineral density	426,824 British ancestry individuals		10q23.31	10	87709196	PAPSS2	PAPSS2			ENSG00000198682			rs17173698-G	rs17173698	0	17173698	stop_gained	0	0.97455	4e-11	10.3979		0.0391802	[0.028-0.051] unit decrease	NR [13737936] (imputed)	N	heel bone mineral density	http://www.ebi.ac.uk/efo/EFO_0009270	GCST006979	Genome-wide genotyping array
chr10	89481871	89481871	1	*	2019-01-28	30598549	Morris JA	2018-12-31	Nat Genet	www.ncbi.nlm.nih.gov/pubmed/30598549	An atlas of genetic influences on osteoporosis in humans and mice.	Heel bone mineral density	426,824 British ancestry individuals		10q23.31	10	87722114	PAPSS2	PAPSS2			ENSG00000198682			rs10887745-G	rs10887745	0	10887745	intron_variant	0	0.574714	1e-12	12		0.0134668	[0.0097-0.0172] unit increase	NR [13737936] (imputed)	N	heel bone mineral density	http://www.ebi.ac.uk/efo/EFO_0009270	GCST006979	Genome-wide genotyping array
chr10	89787275	89787275	1	*	2019-02-10	27841878	Hoffmann TJ	2016-11-14	Nat Genet	www.ncbi.nlm.nih.gov/pubmed/27841878	Genome-wide association analyses using electronic health records identify new loci influencing blood pressure variation.	Pulse pressure	295,529 European ancestry individuals, 8,231 Latino individuals, 3,058 African American individuals, 2,029 African British individuals, 7,701 East Asian ancestry individuals, 2,735 South Asian ancestry individuals, 1,979 mixed and unknown ancestry individuals		10q23.31	10	88027518	PTEN, RNLS	PTEN - MED6P1	ENSG00000171862	ENSG00000227905		55588	20617	rs2049814-A	rs2049814	0	2049814	regulatory_region_variant	1		2e-09	8.69897		0.153	unit decrease	Affymetrix [at least 2696785] (imputed)	N	pulse pressure measurement	http://www.ebi.ac.uk/efo/EFO_0005763	GCST007096	Genome-wide genotyping array
chr10	89699209	89699209	1	*	2017-08-30	27863252	Astle WJ	2016-11-17	Cell	www.ncbi.nlm.nih.gov/pubmed/27863252	The Allelic Landscape of Human Blood Cell Trait Variation and Links to Common Complex Disease.	Eosinophil percentage of white cells	172,378 European ancestry individuals		10q23.31	10	87939452	PTEN	PTEN			ENSG00000171862			rs2673803-T	rs2673803	0	2673803	intron_variant	0	0.3499	2e-14	13.699		0.0285017	[0.021-0.036] unit decrease	Affymetrix [~ 2500000] (imputed)	N	eosinophil percentage of leukocytes	http://www.ebi.ac.uk/efo/EFO_0007991	GCST004600	Genome-wide genotyping array
chr10	89741806	89741806	1	*	2016-12-01	27015805	Pilling LC	2016-03-23	Aging (Albany NY)	www.ncbi.nlm.nih.gov/pubmed/27015805	Human longevity is influenced by many genetic variants: evidence from 75,000 UK Biobank participants.	Parental extreme longevity (95 years and older)	1,339 middle-aged British cases, 40,934 middle-aged British controls		10q23.31	10	87982049	NR	PTEN - MED6P1	ENSG00000171862	ENSG00000227905		10119	66086	rs809367-?	rs809367	0	809367	intergenic_variant	1		3e-06	5.52288		0.00687	[0.004-0.0097] unit decrease	Affymetrix [9658292] (imputed)	N	parental longevity	http://www.ebi.ac.uk/efo/EFO_0007796	GCST003395	Genome-wide genotyping array
chr10	89334538	89334538	1	*	2017-12-05	29064472	Lencer R	2017-10-24	Transl Psychiatry	www.ncbi.nlm.nih.gov/pubmed/29064472	Genome-wide association studies of smooth pursuit and antisaccade eye movements in psychotic disorders: findings from the B-SNIP study.	Pursuit maintenance gain	114 African ancestry schizophrenia cases, 69 African schizo-affective cases, 41 African ancestry bipolar disorder cases, 76 African ancestry controls, 116 European ancestry schizophrenia cases, 86 European ancestry schizo-affective cases, 165 European ancestry bipolar disorder cases, 182 European ancestry controls		10q23.2	10	87574781	MINPP1	MINPP1 - RPS26P38	ENSG00000107789	ENSG00000234192		21320	67826	rs114901793-C	rs114901793	0	114901793	intergenic_variant	1	0.06851	3e-06	5.52288				Illumina [4404269] (imputed)	N	pursuit maintenance gain measurement	http://www.ebi.ac.uk/efo/EFO_0008433	GCST005024	Genome-wide genotyping array
chr10	89823570	89823570	1	*	2020-11-04	33097823	Pei YF	2020-10-23	Commun Biol	www.ncbi.nlm.nih.gov/pubmed/33097823	The genetic architecture of appendicular lean mass characterized by association analysis in the UK Biobank study.	Appendicular lean mass	450,243 European ancestry individuals		10q23.31	10	88063813	intergenic	MED6P1 - RNLS	ENSG00000227905	ENSG00000184719		13990	210051	rs4934377-A	rs4934377	0	4934377	regulatory_region_variant	1	0.7297	7e-16	15.1549		0.0172	[0.013-0.021] unit decrease	Affymetrix [18391927] (imputed)	N	appendicular lean mass	http://www.ebi.ac.uk/efo/EFO_0004980	GCST90000025	Genome-wide genotyping array
chr10	90205199	90205199	1	*	2021-12-15	34560273	Shadrin AA	2021-09-21	Neuroimage	www.ncbi.nlm.nih.gov/pubmed/34560273	Vertex-wise multivariate genome-wide association study identifies 780 unique genetic loci associated with cortical morphology.	Cortical thickness	35,657 White British ancestry individuals		10q23.31	10	88445442	NR	RNLS			ENSG00000184719			rs4596981-A	rs4596981	0	4596981	intron_variant	0	0.3754	5e-10	9.30103				NR [9056863] (imputed)	N	cortical thickness	http://www.ebi.ac.uk/efo/EFO_0004840	GCST90091061	Genome-wide genotyping array
chr10	89297507	89297507	1	*	2022-02-15	35078996	Gudjonsson A	2022-01-25	Nat Commun	www.ncbi.nlm.nih.gov/pubmed/35078996	A genome-wide association study of serum proteins reveals shared loci with common diseases.	Serum levels of protein MINPP1	5,353 Icelandic ancestry individuals		10q23.2	10	87537750		MINPP1			ENSG00000107789			rs3847450-A	rs3847450	0	3847450	intron_variant	0	0.4455	7e-19	18.1549		0.159457	[0.12-0.19] unit decrease	Illumina [7506463] (imputed)	N	blood protein measurement	http://www.ebi.ac.uk/efo/EFO_0007937	GCST90089076	Genome-wide genotyping array
chr10	89726745	89726745	1	*	2021-12-13	34469753	Kachuri L	2021-08-26	Am J Hum Genet	www.ncbi.nlm.nih.gov/pubmed/34469753	Genetic determinants of blood-cell traits influence susceptibility to childhood acute lymphoblastic leukemia.	Eosinophil counts	234,763 European ancestry individuals	100,553 European ancestry individuals	10q23.31	10	87966988		PTEN			ENSG00000171862			rs701848-T	rs701848	0	701848	3_prime_UTR_variant	0	0.61	4e-14	13.3979				Affymetrix [10369434] (imputed)	N	eosinophil count	http://www.ebi.ac.uk/efo/EFO_0004842	GCST90056180	Genome-wide genotyping array
chr10	90206538	90206538	1	*	2023-02-23	36800424	Sha Z	2023-02-17	Sci Adv	www.ncbi.nlm.nih.gov/pubmed/36800424	Genetic architecture of the white matter connectome of the human brain.	Edge-level brain connectivity (multivariate analysis)	30,810 British ancestry individuals		10q23.31	10	88446781		RNLS			ENSG00000184719			rs10736354-T	rs10736354	0	10736354	intron_variant	0	0.377312	2e-08	7.69897		5.65566	z score increase	NR [9312361] (imputed)	N	brain connectivity measurement	http://www.ebi.ac.uk/efo/EFO_0005210	GCST90165318	Genome-wide genotyping array
chr10	89273517	89273517	1	*	2022-09-28	34282934	Fan W	2021-07-20	mSystems	www.ncbi.nlm.nih.gov/pubmed/34282934	Association between Human Genetic Variants and the Vaginal Bacteriome of Pregnant Women.	Vaginal microbiome MetaCyc pathway (PWY-7013|L-1,2-propanediol degradation)	315 Chinese ancestry individuals		10q23.2	10	87513760		MINPP1			ENSG00000107789			rs142031013-G	rs142031013	0	142031013	intron_variant	0		8e-06	5.09691		0.9515	[0.54-1.36] unit increase	Illumina [492582]	N	vaginal microbiome measurement	http://www.ebi.ac.uk/efo/EFO_0011013	GCST90026899	Genome-wide genotyping array
chr10	89778307	89778307	1	*	2021-12-14	34594039	Sakaue S	2021-09-30	Nat Genet	www.ncbi.nlm.nih.gov/pubmed/34594039	A cross-population atlas of genetic associations for 220 human phenotypes.	Height	360,388 European ancestry individuals, 165,056 East Asian ancestry individuals		10q23.31	10	88018550		PTEN - MED6P1	ENSG00000171862	ENSG00000227905		46620	29585	rs35797279-CT	rs35797279	0	35797279	intergenic_variant	1		1e-15	15		0.0104	[0.0079-0.0129] unit increase	Affymetrix, Illumina [20538915] (imputed)	N	body height	http://www.ebi.ac.uk/efo/EFO_0004339	GCST90018959	Genome-wide genotyping array
chr10	89655243	89655243	1	*	2021-12-14	34594039	Sakaue S	2021-09-30	Nat Genet	www.ncbi.nlm.nih.gov/pubmed/34594039	A cross-population atlas of genetic associations for 220 human phenotypes.	Hemoglobin A1c levels	344,182 European ancestry individuals, 71,221 East Asian ancestry individuals		10q23.31	10	87895486		PTEN			ENSG00000171862			rs3831732-CA	rs3831732	0	3831732	intron_variant	0		4e-13	12.3979		0.0151	[0.011-0.019] unit decrease	Affymetrix, Illumina [20525742] (imputed)	N	hemoglobin A1 measurement	http://www.ebi.ac.uk/efo/EFO_0007629	GCST90018958	Genome-wide genotyping array
chr10	89878334	89878334	1	*	2021-12-14	34594039	Sakaue S	2021-09-30	Nat Genet	www.ncbi.nlm.nih.gov/pubmed/34594039	A cross-population atlas of genetic associations for 220 human phenotypes.	Monocyte count	349,856 European ancestry individuals, 95,119 East Asian ancestry individuals		10q23.31	10	88118577		MED6P1 - RNLS	ENSG00000227905	ENSG00000184719		68754	155287	rs74364334-A	rs74364334	0	74364334	regulatory_region_variant	1		8e-14	13.0969		0.04	[0.029-0.051] unit increase	Affymetrix, Illumina [20531031] (imputed)	N	monocyte count	http://www.ebi.ac.uk/efo/EFO_0005091	GCST90018967	Genome-wide genotyping array
chr10	89820170	89820170	1	*	2021-12-14	34594039	Sakaue S	2021-09-30	Nat Genet	www.ncbi.nlm.nih.gov/pubmed/34594039	A cross-population atlas of genetic associations for 220 human phenotypes.	Mean corpuscular hemoglobin	350,472 European ancestry individuals, 128,028 East Asian ancestry individuals		10q23.31	10	88060413		MED6P1 - RNLS	ENSG00000227905	ENSG00000184719		10590	213451	rs4405216-T	rs4405216	0	4405216	regulatory_region_variant	1		2e-10	9.69897		0.0188	[0.013-0.024] unit increase	Affymetrix, Illumina [20535878] (imputed)	N	mean corpuscular hemoglobin	http://www.ebi.ac.uk/efo/EFO_0004527	GCST90018964	Genome-wide genotyping array
chr10	89745814	89745814	1	*	2021-12-14	34594039	Sakaue S	2021-09-30	Nat Genet	www.ncbi.nlm.nih.gov/pubmed/34594039	A cross-population atlas of genetic associations for 220 human phenotypes.	Mean corpuscular volume	350,473 European ancestry individuals, 129,832 East Asian ancestry individuals		10q23.31	10	87986057		PTEN - MED6P1	ENSG00000171862	ENSG00000227905		14127	62078	rs644205-A	rs644205	0	644205	intergenic_variant	1		5e-11	10.301		0.0169	[0.012-0.022] unit increase	Affymetrix, Illumina [20535844] (imputed)	N	mean corpuscular volume	http://www.ebi.ac.uk/efo/EFO_0004526	GCST90018966	Genome-wide genotyping array
chr10	89731870	89731870	1	*	2022-09-13	35935937	Hoglund J	2022-07-22	Front Immunol	www.ncbi.nlm.nih.gov/pubmed/35935937	Gene-Based Variant Analysis of Whole-Exome Sequencing in Relation to Eosinophil Count.	Eosinophil counts	365,954 British ancestry individuals		10q23.31	10	87972113		PTEN - MED6P1	ENSG00000171862	ENSG00000227905		183	76022	rs478839-G	rs478839	0	478839	downstream_gene_variant	1	0.154	4e-15	14.3979		0.03	[0.022-0.038] unit increase	Affymetrix [6661079] (imputed)	N	eosinophil count	http://www.ebi.ac.uk/efo/EFO_0004842	GCST90134621	Genome-wide genotyping array
chr10	89604732	89604732	1	*	2021-12-14	34594039	Sakaue S	2021-09-30	Nat Genet	www.ncbi.nlm.nih.gov/pubmed/34594039	A cross-population atlas of genetic associations for 220 human phenotypes.	Pulse pressure	360,863 European ancestry individuals, 145,445 East Asian ancestry individuals		10q23.31	10	87844975		CFL1P1			ENSG00000290782			rs10788569-C	rs10788569	0	10788569	non_coding_transcript_exon_variant	0		3e-09	8.52288		0.0118	[0.0079-0.0157] unit increase	Affymetrix, Illumina [20537391] (imputed)	N	pulse pressure measurement	http://www.ebi.ac.uk/efo/EFO_0005763	GCST90018970	Genome-wide genotyping array
chr10	89681458	89681458	1	*	2021-12-14	34594039	Sakaue S	2021-09-30	Nat Genet	www.ncbi.nlm.nih.gov/pubmed/34594039	A cross-population atlas of genetic associations for 220 human phenotypes.	Neutrophil count	349,856 European ancestry individuals, 82,810 East Asian ancestry individuals		10q23.31	10	87921701		PTEN			ENSG00000171862			rs59085061-G	rs59085061	0	59085061	intron_variant	0		1e-13	13		0.0443	[0.033-0.056] unit decrease	Affymetrix, Illumina [20526770] (imputed)	N	neutrophil count	http://www.ebi.ac.uk/efo/EFO_0004833	GCST90018968	Genome-wide genotyping array
chr10	89659153	89659153	1	*	2021-08-24	34021172	Christakoudi S	2021-05-21	Sci Rep	www.ncbi.nlm.nih.gov/pubmed/34021172	GWAS of allometric body-shape indices in UK Biobank identifies loci suggesting associations with morphogenesis, organogenesis, adrenal cell renewal and cancer.	Waist-hip index	219,872 British ancestry women		10q23.31	10	87899396	PTEN	PTEN			ENSG00000171862			rs1234216-A	rs1234216	0	1234216	intron_variant	0		2e-09	8.69897		0.0176656	[0.012-0.023] unit increase	Affymetrix [319769] (imputed)	N	BMI-adjusted waist-hip ratio	http://www.ebi.ac.uk/efo/EFO_0007788	GCST90020027	Genome-wide genotyping array
chr10	89653686	89653686	1	*	2021-12-14	34594039	Sakaue S	2021-09-30	Nat Genet	www.ncbi.nlm.nih.gov/pubmed/34594039	A cross-population atlas of genetic associations for 220 human phenotypes.	Platelet count	350,474 European ancestry individuals, 148,623 East Asian ancestry individuals		10q23.31	10	87893929		PTEN			ENSG00000171862			rs1903858-G	rs1903858	0	1903858	intron_variant	0		2e-14	13.699		0.0152	[0.011-0.019] unit increase	Affymetrix, Illumina [20538505] (imputed)	N	platelet count	http://www.ebi.ac.uk/efo/EFO_0004309	GCST90018969	Genome-wide genotyping array
chr10	89745814	89745814	1	*	2021-12-14	34594039	Sakaue S	2021-09-30	Nat Genet	www.ncbi.nlm.nih.gov/pubmed/34594039	A cross-population atlas of genetic associations for 220 human phenotypes.	Red blood cell count	350,475 European ancestry individuals, 153,512 East Asian ancestry individuals		10q23.31	10	87986057		PTEN - MED6P1	ENSG00000171862	ENSG00000227905		14127	62078	rs644205-A	rs644205	0	644205	intergenic_variant	1		6e-11	10.2218		0.0145	[0.01-0.019] unit decrease	Affymetrix, Illumina [20538708] (imputed)	N	erythrocyte count	http://www.ebi.ac.uk/efo/EFO_0004305	GCST90018971	Genome-wide genotyping array
chr10	90091540	90091540	1	*	2018-11-12	30038396	Lee JJ	2018-07-23	Nat Genet	www.ncbi.nlm.nih.gov/pubmed/30038396	Gene discovery and polygenic prediction from a genome-wide association study of educational attainment in 1.1 million individuals.	Educational attainment (MTAG)	1,311,438 European ancestry individuals		10q23.31	10	88331783	Intergenic	RNLS			ENSG00000184719			rs1426619-T	rs1426619	0	1426619	intron_variant	0	0.4346	1e-10	10	(MTAG)	0.0085	[0.006-0.011] unit increase	Affymetrix, Illumina [7100000] (imputed)	N	self reported educational attainment	http://www.ebi.ac.uk/efo/EFO_0004784	GCST006571	Genome-wide genotyping array
chr10	89468953	89468953	1	*	2018-10-18	30048462	Kim SK	2018-07-26	PLoS One	www.ncbi.nlm.nih.gov/pubmed/30048462	Identification of 613 new loci associated with heel bone mineral density and a polygenic risk score for bone mineral density, osteoporosis and fracture.	Heel bone mineral density	394,929 European ancestry individuals		10q23.31	10	87709196		PAPSS2			ENSG00000198682			rs17173698-?	rs17173698	0	17173698	stop_gained	0		4e-16	15.3979		0.0574583	[0.044-0.07] unit decrease	Affymetrix [20259828] (imputed)	N	heel bone mineral density	http://www.ebi.ac.uk/efo/EFO_0009270	GCST006433	Genome-wide genotyping array
chr10	89477109	89477109	1	*	2018-10-18	30048462	Kim SK	2018-07-26	PLoS One	www.ncbi.nlm.nih.gov/pubmed/30048462	Identification of 613 new loci associated with heel bone mineral density and a polygenic risk score for bone mineral density, osteoporosis and fracture.	Heel bone mineral density	394,929 European ancestry individuals		10q23.31	10	87717352		PAPSS2			ENSG00000198682			rs7896505-?	rs7896505	0	7896505	intron_variant	0		3e-16	15.5229		0.0170634	[0.013-0.021] unit increase	Affymetrix [20259828] (imputed)	N	heel bone mineral density	http://www.ebi.ac.uk/efo/EFO_0009270	GCST006433	Genome-wide genotyping array
chr10	90187924	90187924	1	*	2020-04-27	30659077	Onengut-Gumuscu S	2019-01-18	Diabetes Care	www.ncbi.nlm.nih.gov/pubmed/30659077	Type 1 Diabetes Risk in African-Ancestry Participants and Utility of an Ancestry-Specific Genetic Risk Score.	Type 1 diabetes	1,021 African American cases, 2,928 African American controls		10q23.31	10	88428167	RNLS	RNLS			ENSG00000184719			rs10788599-?	rs10788599	0	10788599	intron_variant	0	0.83	1e-06	6		1.44928		Illumina [114874]	N	type 1 diabetes mellitus	http://purl.obolibrary.org/obo/MONDO_0005147	GCST009916	Targeted genotyping array [ImmunoChip]
chr10	90091540	90091540	1	*	2018-10-19	30038396	Lee JJ	2018-07-23	Nat Genet	www.ncbi.nlm.nih.gov/pubmed/30038396	Gene discovery and polygenic prediction from a genome-wide association study of educational attainment in 1.1 million individuals.	Educational attainment (years of education)	up to 1,131,881 European ancestry individuals		10q23.31	10	88331783		RNLS			ENSG00000184719			rs1426619-T	rs1426619	0	1426619	intron_variant	0	0.4346	1e-11	11		0.0096	[0.0069-0.0123] unit increase	Affymetrix, Illumina [10000000] (imputed)	N	self reported educational attainment	http://www.ebi.ac.uk/efo/EFO_0004784	GCST006442	Genome-wide genotyping array
chr10	90035654	90035654	1	*	2020-04-17	30572963	Marquez A	2018-12-20	Genome Med	www.ncbi.nlm.nih.gov/pubmed/30572963	Meta-analysis of Immunochip data of four autoimmune diseases reveals novel single-disease and cross-phenotype associations.	Type 1 diabetes	6,670 European ancestry cases, 22,308 European ancestry controls		10q23.31	10	88275897	RNLS	RNLS			ENSG00000184719			rs12416116-?	rs12416116	0	12416116	intron_variant	0	0.3	7e-12	11.1549		1.19275		Illumina [252970]	N	type 2 diabetes mellitus	http://purl.obolibrary.org/obo/MONDO_0005148	GCST009875	Targeted genotyping array [ImmunoChip]
chr10	89765945	89765945	1	*	2022-03-01	34951656	Downie CG	2021-12-24	Diabetologia	www.ncbi.nlm.nih.gov/pubmed/34951656	Multi-ethnic GWAS and fine-mapping of glycaemic traits identify novel loci in the PAGE Study.	Fasting insulin adjusted for BMI	48,395 European ancestry, African American or Afro-Caribbean, Hispanic or Latin American, Asian ancestry, Other ancestry, Native American ancestry individuals		10q23.31	10	88006188		PTEN - MED6P1	ENSG00000171862	ENSG00000227905		34258	41947	rs10887773-T	rs10887773	0	10887773	intergenic_variant	1	0.17	5e-10	9.30103		0.056	[0.038-0.074] unit decrease	Affymetrix, Illumina [28462191] (imputed)	N	BMI-adjusted fasting blood insulin measurement	http://www.ebi.ac.uk/efo/EFO_0008037	GCST90094952	Genome-wide genotyping array
chr10	89698190	89698190	1	*	2021-12-14	34594039	Sakaue S	2021-09-30	Nat Genet	www.ncbi.nlm.nih.gov/pubmed/34594039	A cross-population atlas of genetic associations for 220 human phenotypes.	Eosinophil counts	349,856 European ancestry individuals, 93,063 East Asian ancestry individuals		10q23.31	10	87938433		PTEN			ENSG00000171862			rs1234214-A	rs1234214	0	1234214	intron_variant	0		7e-26	25		0.0176	[0.014-0.021] unit increase	Affymetrix, Illumina [20529668] (imputed)	N	eosinophil count	http://www.ebi.ac.uk/efo/EFO_0004842	GCST90018953	Genome-wide genotyping array
chr10	90206538	90206538	1	*	2022-08-04	35505052	Fan CC	2022-05-03	Nat Commun	www.ncbi.nlm.nih.gov/pubmed/35505052	Multivariate genome-wide association study on tissue-sensitive diffusion metrics highlights pathways that shape the human brain.	Whole brain restricted directional diffusion (multivariate analysis)	23,543 European ancestry individuals	11,555 European ancestry individuals, 3,030 non-European ancestry individuals	10q23.31	10	88446781		RNLS			ENSG00000184719			rs10736354-?	rs10736354	0	10736354	intron_variant	0		3e-10	9.52288	(EA)			NR [NR] (imputed)	N	brain measurement	http://www.ebi.ac.uk/efo/EFO_0004464	GCST90131905	Genome-wide genotyping array
chr10	89656156	89656156	1	*	2021-12-14	34594039	Sakaue S	2021-09-30	Nat Genet	www.ncbi.nlm.nih.gov/pubmed/34594039	A cross-population atlas of genetic associations for 220 human phenotypes.	Basophil count	91,908 East Asian ancestry individuals		10q23.31	10	87896399		PTEN			ENSG00000171862			rs741804-C	rs741804	0	741804	intron_variant	0	0.187097	9e-17	16.0458		0.0485971	[0.037-0.06] unit decrease	Illumina [13469940] (imputed)	N	basophil count	http://www.ebi.ac.uk/efo/EFO_0005090	GCST90018726	Genome-wide genotyping array
chr10	89769340	89769340	1	*	2021-12-14	34594039	Sakaue S	2021-09-30	Nat Genet	www.ncbi.nlm.nih.gov/pubmed/34594039	A cross-population atlas of genetic associations for 220 human phenotypes.	Type 2 diabetes	45,383 East Asian ancestry cases, 132,032 East Asian ancestry controls		10q23.31	10	88009583		PTEN - MED6P1	ENSG00000171862	ENSG00000227905		37653	38552	rs11202627-T	rs11202627	0	11202627	intergenic_variant	1	0.359413	4e-09	8.39794		0.0562079	[0.038-0.075] unit increase	Illumina [13429769] (imputed)	N	type 2 diabetes mellitus	http://purl.obolibrary.org/obo/MONDO_0005148	GCST90018706	Genome-wide genotyping array
chr10	90203900	90203900	1	*	2022-11-23	35164939	van der Meer D	2022-02-11	Biol Psychiatry	www.ncbi.nlm.nih.gov/pubmed/35164939	Boosting Schizophrenia Genetics by Utilizing Genetic Overlap With Brain Morphology.	Brain morphology (MOSTest)	33,735 white British ancestry individuals		10q23.31	10	88444143		RNLS			ENSG00000184719			rs7922551-?	rs7922551	0	7922551	intron_variant	0		2e-08	7.69897				NR [9061072] (imputed)	N	neuroimaging measurement	http://www.ebi.ac.uk/efo/EFO_0004346	GCST90239729	Genome-wide genotyping array
chr10	90219558	90219558	1	*	2022-09-01	31882771	Al-Khelaifi F	2019-12-27	Sci Rep	www.ncbi.nlm.nih.gov/pubmed/31882771	Metabolic GWAS of elite athletes reveals novel genetically-influenced metabolites associated with athletic performance.	Hexanoylglycine levels in elite athletes	490 individuals		10q23.31	10	88459801		RNLS			ENSG00000184719			rs78580928-?	rs78580928	0	78580928	intron_variant	0		1e-06	6		0.92436	[0.56-1.29] unit increase	Illumina [275016]	N	lipid measurement	http://www.ebi.ac.uk/efo/EFO_0004529	GCST90133973	Genome-wide genotyping array
chr10	89617157	89617157	1	*	2021-12-14	34594039	Sakaue S	2021-09-30	Nat Genet	www.ncbi.nlm.nih.gov/pubmed/34594039	A cross-population atlas of genetic associations for 220 human phenotypes.	Type 2 diabetes	38,841 European ancestry cases, 451,248 European ancestry controls, 45,383 East Asian ancestry cases, 132,032 East Asian ancestry controls		10q23.31	10	87857400		CFL1P1 - KLLN	ENSG00000290782	ENSG00000227268		11788	1758	rs11202589-G	rs11202589	0	11202589	intergenic_variant	1		3e-14	13.5229		0.0538	[0.04-0.068] unit increase	Affymetrix, Illumina [25845091] (imputed)	N	type 2 diabetes mellitus	http://purl.obolibrary.org/obo/MONDO_0005148	GCST90018926	Genome-wide genotyping array
chr10	89805410	89805410	1	*	2022-11-17	34887591	Graham SE	2021-12-09	Nature	www.ncbi.nlm.nih.gov/pubmed/34887591	The power of genetic diversity in genome-wide association studies of lipids.	Total cholesterol levels	1,320,016 European ancestry individuals		10q23.31	10	88045653		PTEN - MED6P1	ENSG00000171862	ENSG00000227905		73723	2482	rs477418-A	rs477418	0	477418	downstream_gene_variant	1	0.0335559	3e-10	9.52288		0.0279448	[0.021-0.035] unit decrease	NR [52000000] (imputed)	N	total cholesterol measurement	http://www.ebi.ac.uk/efo/EFO_0004574	GCST90239676	Genome-wide genotyping array
chr10	89766368	89766368	1	*	2022-08-19	35551307	Mahajan A	2022-05-12	Nat Genet	www.ncbi.nlm.nih.gov/pubmed/35551307	Multi-ancestry genetic study of type 2 diabetes highlights the power of diverse populations for discovery and translation.	Type 2 diabetes	139,705 East Asian ancestry individuals		10q23.31	10	88006611		PTEN - MED6P1	ENSG00000171862	ENSG00000227905		34681	41524	rs10887775-A	rs10887775	0	10887775	regulatory_region_variant	1	0.392	3e-06	5.52288		0.04	[0.022-0.058] unit increase	Affymetrix, Illumina [9106251] (imputed)	N	type 2 diabetes mellitus	http://purl.obolibrary.org/obo/MONDO_0005148	GCST90132185	Genome-wide genotyping array
chr10	89805410	89805410	1	*	2022-11-17	34887591	Graham SE	2021-12-09	Nature	www.ncbi.nlm.nih.gov/pubmed/34887591	The power of genetic diversity in genome-wide association studies of lipids.	Non-HDL cholesterol levels	40,963 South Asian ancestry individuals, 48,057 Hispanic individuals, 99,432 Admixed African or African ancestry individuals, 146,492 East Asian ancestry individuals, 1,320,016 European ancestry individuals		10q23.31	10	88045653		PTEN - MED6P1	ENSG00000171862	ENSG00000227905		73723	2482	rs477418-?	rs477418	0	477418	downstream_gene_variant	1		3e-13	12.5229				NR [52000000] (imputed)	N	non-high density lipoprotein cholesterol measurement	http://www.ebi.ac.uk/efo/EFO_0005689	GCST90239667	Genome-wide genotyping array
chr10	89805410	89805410	1	*	2022-11-17	34887591	Graham SE	2021-12-09	Nature	www.ncbi.nlm.nih.gov/pubmed/34887591	The power of genetic diversity in genome-wide association studies of lipids.	Non-HDL cholesterol levels	1,320,016 European ancestry individuals		10q23.31	10	88045653		PTEN - MED6P1	ENSG00000171862	ENSG00000227905		73723	2482	rs477418-A	rs477418	0	477418	downstream_gene_variant	1	0.0322492	9e-11	10.0458		0.0346803	[0.026-0.044] unit decrease	NR [52000000] (imputed)	N	non-high density lipoprotein cholesterol measurement	http://www.ebi.ac.uk/efo/EFO_0005689	GCST90239670	Genome-wide genotyping array
chr10	89476030	89476030	1	*	2023-01-06	36210801	Asiimwe IG	2022-09-23	Front Pharmacol	www.ncbi.nlm.nih.gov/pubmed/36210801	A genome-wide association study of plasma concentrations of warfarin enantiomers and metabolites in sub-Saharan black-African patients.	S-6-hydroxywarfarin levels	260 Sub-Saharan African ancestry individuals		10q23.31	10	87716273		PAPSS2			ENSG00000198682			rs187193424-?	rs187193424	0	187193424	intron_variant	0		1e-06	6		1.97587	[1.19-2.76] unit increase	Illumina [17259403] (imputed)	N	S-6-hydroxywarfarin measurement	http://www.ebi.ac.uk/efo/EFO_0803326	GCST90129565	Genome-wide genotyping array
chr10	89895807	89895807	1	*	2023-01-09	35224516	Thibord F	2022-02-22	HGG Adv	www.ncbi.nlm.nih.gov/pubmed/35224516	A year of COVID-19 GWAS results from the GRASP portal reveals potential genetic risk factors.	COVID-19 (covid vs negative)	8,767 European ancestry female cases, 44,248 European ancestry female controls		10q23.31	10	88136050		MED6P1 - RNLS	ENSG00000227905	ENSG00000184719		86227	137814	rs11202661-T	rs11202661	0	11202661	intergenic_variant	1	0.161312	3e-06	5.52288		0.10871	[0.063-0.154] unit increase	NR [9739117] (imputed)	N	COVID-19	http://purl.obolibrary.org/obo/MONDO_0100096	GCST90104728	Genome-wide genotyping array
chr10	89805410	89805410	1	*	2022-11-17	34887591	Graham SE	2021-12-09	Nature	www.ncbi.nlm.nih.gov/pubmed/34887591	The power of genetic diversity in genome-wide association studies of lipids.	Low density lipoprotein cholesterol levels	40,963 South Asian ancestry individuals, 48,057 Hispanic individuals, 99,432 Admixed African or African ancestry individuals, 146,492 East Asian ancestry individuals, 1,320,016 European ancestry individuals		10q23.31	10	88045653		PTEN - MED6P1	ENSG00000171862	ENSG00000227905		73723	2482	rs477418-?	rs477418	0	477418	downstream_gene_variant	1		1e-09	9				NR [52000000] (imputed)	N	low density lipoprotein cholesterol measurement	http://www.ebi.ac.uk/efo/EFO_0004611	GCST90239655	Genome-wide genotyping array
chr10	89614816	89614816	1	*	2021-12-14	34594039	Sakaue S	2021-09-30	Nat Genet	www.ncbi.nlm.nih.gov/pubmed/34594039	A cross-population atlas of genetic associations for 220 human phenotypes.	Systolic blood pressure	340,159 European ancestry individuals, 145,505 East Asian ancestry individuals		10q23.31	10	87855059		CFL1P1 - KLLN	ENSG00000290782	ENSG00000227268		9447	4099	rs117472357-T	rs117472357	0	117472357	intergenic_variant	1		4e-08	7.39794		0.0317	[0.02-0.043] unit increase	Affymetrix, Illumina [20537302] (imputed)	N	systolic blood pressure	http://www.ebi.ac.uk/efo/EFO_0006335	GCST90018972	Genome-wide genotyping array
chr10	89865334	89865334	1	*	2021-12-14	34594039	Sakaue S	2021-09-30	Nat Genet	www.ncbi.nlm.nih.gov/pubmed/34594039	A cross-population atlas of genetic associations for 220 human phenotypes.	Serum total protein level	314,921 European ancestry individuals, 133,321 East Asian ancestry individuals		10q23.31	10	88105577		MED6P1 - RNLS	ENSG00000227905	ENSG00000184719		55754	168287	rs56221718-G	rs56221718	0	56221718	intergenic_variant	1		1e-08	8		0.0159	[0.01-0.021] unit decrease	Affymetrix, Illumina [20536782] (imputed)	N	total blood protein measurement	http://www.ebi.ac.uk/efo/EFO_0004536	GCST90018976	Genome-wide genotyping array
chr10	89807131	89807131	1	*	2021-12-14	34594039	Sakaue S	2021-09-30	Nat Genet	www.ncbi.nlm.nih.gov/pubmed/34594039	A cross-population atlas of genetic associations for 220 human phenotypes.	Medication use (thyroid preparations)	24,832 European ancestry cases, 280,750 European ancestry controls, 3,103 East Asian ancestry cases, 175,623 East Asian ancestry controls		10q23.31	10	88047374		PTEN - MED6P1	ENSG00000171862	ENSG00000227905		75444	761	rs2673826-G	rs2673826	0	2673826	intergenic_variant	1		3e-09	8.52288		0.0511	[0.034-0.068] unit increase	Affymetrix, Illumina [15248280] (imputed)	N	Thyroid preparation use measurement	http://www.ebi.ac.uk/efo/EFO_0009933	GCST90018990	Genome-wide genotyping array
chr10	89805410	89805410	1	*	2022-11-17	34887591	Graham SE	2021-12-09	Nature	www.ncbi.nlm.nih.gov/pubmed/34887591	The power of genetic diversity in genome-wide association studies of lipids.	Total cholesterol levels	40,963 South Asian ancestry individuals, 48,057 Hispanic individuals, 99,432 Admixed African or African ancestry individuals, 146,492 East Asian ancestry individuals, 1,320,016 European ancestry individuals		10q23.31	10	88045653		PTEN - MED6P1	ENSG00000171862	ENSG00000227905		73723	2482	rs477418-?	rs477418	0	477418	downstream_gene_variant	1		3e-11	10.5229				NR [52000000] (imputed)	N	total cholesterol measurement	http://www.ebi.ac.uk/efo/EFO_0004574	GCST90239673	Genome-wide genotyping array
chr10	90182764	90182764	1	*	2023-05-23	36914876	Rahmioglu N	2023-03-13	Nat Genet	www.ncbi.nlm.nih.gov/pubmed/36914876	The genetic basis of endometriosis and comorbidity with other pain and inflammatory conditions.	Endometriosis	58,961 European ancestry cases, 700,345 European ancestry controls, 1,713 Japanese ancestry cases, 1,581 Japanese ancestry controls		10q23.31	10	88423007		RNLS			ENSG00000184719			rs7907732-T	rs7907732	0	7907732	intron_variant	0		2e-10	9.69897		1.05	[1.03-1.06]	Affymetrix, Illumina [8163508] (imputed)	N	endometriosis	http://www.ebi.ac.uk/efo/EFO_0001065	GCST90258638	Genome-wide genotyping array
chr10	90183038	90183038	1	*	2023-05-23	36914876	Rahmioglu N	2023-03-13	Nat Genet	www.ncbi.nlm.nih.gov/pubmed/36914876	The genetic basis of endometriosis and comorbidity with other pain and inflammatory conditions.	Endometriosis (MTAG)	1,248,262 European ancestry individuals		10q23.31	10	88423281		RNLS			ENSG00000184719			rs7918921-?	rs7918921	0	7918921	intron_variant	0		5e-09	8.30103		0.0156726	[0.01-0.021] unit decrease	NR [5945867] (imputed)	N	endometriosis	http://www.ebi.ac.uk/efo/EFO_0001065	GCST90258642	Genome-wide genotyping array
chr10	89594580	89594580	1	*	2023-05-11	37106081	Schoeler T	2023-04-27	Nat Hum Behav	www.ncbi.nlm.nih.gov/pubmed/37106081	Participation bias in the UK Biobank distorts genetic associations and downstream analyses.	Height (standard GWA)	283,749 European ancestry individuals		10q23.31	10	87834823		CFL1P1, ATAD1			ENSG00000290782, ENSG00000138138			rs11202579-G	rs11202579	0	11202579	intron_variant	0		5e-08	7.30103		0.098411	[0.063-0.134] unit increase	NR [7296935] (imputed)	N	body height	http://www.ebi.ac.uk/efo/EFO_0004339	GCST90267284	Genome-wide genotyping array
chr10	89766368	89766368	1	*	2022-08-19	35551307	Mahajan A	2022-05-12	Nat Genet	www.ncbi.nlm.nih.gov/pubmed/35551307	Multi-ancestry genetic study of type 2 diabetes highlights the power of diverse populations for discovery and translation.	Type 2 diabetes	251,740 European ancestry individuals, 139,705 East Asian ancestry individuals, 40,737 South Asian ancestry individuals, 27,417 Hispanic individuals, 30,167 African American individuals, 2,426 Zulu ancestry individuals		10q23.31	10	88006611		PTEN - MED6P1	ENSG00000171862	ENSG00000227905		34681	41524	rs10887775-A	rs10887775	0	10887775	regulatory_region_variant	1		1e-10	10		1.04	[1.03-1.05]	Affymetrix, Illumina [10454876] (imputed)	N	type 2 diabetes mellitus	http://purl.obolibrary.org/obo/MONDO_0005148	GCST90132183	Genome-wide genotyping array, Exome-wide sequencing
chr10	90206538	90206538	1	*	2022-12-21	36477530	Saunders GRB	2022-12-07	Nature	www.ncbi.nlm.nih.gov/pubmed/36477530	Genetic diversity fuels gene discovery for tobacco and alcohol use.	Smoking initiation	2,669,029 European ancestry individuals		10q23.31	10	88446781		RNLS			ENSG00000184719			rs10736354-C	rs10736354	0	10736354	intron_variant	0	0.625	5e-12	11.301		0.00632	[0.0045-0.0081] unit increase	NR [NR] (imputed)	N	smoking initiation	http://www.ebi.ac.uk/efo/EFO_0005670	GCST90243968	Genome-wide genotyping array, Genome-wide sequencing
chr10	89805410	89805410	1	*	2022-11-17	34887591	Graham SE	2021-12-09	Nature	www.ncbi.nlm.nih.gov/pubmed/34887591	The power of genetic diversity in genome-wide association studies of lipids.	Low density lipoprotein cholesterol levels	1,320,016 European ancestry individuals		10q23.31	10	88045653		PTEN - MED6P1	ENSG00000171862	ENSG00000227905		73723	2482	rs477418-A	rs477418	0	477418	downstream_gene_variant	1	0.0334925	1e-08	8		0.0253606	[0.018-0.033] unit decrease	NR [52000000] (imputed)	N	low density lipoprotein cholesterol measurement	http://www.ebi.ac.uk/efo/EFO_0004611	GCST90239658	Genome-wide genotyping array
chr10	89828154	89828154	1	*	2023-03-24	36252120	Saad M	2022-10-12	Circ Genom Precis Med	www.ncbi.nlm.nih.gov/pubmed/36252120	Validation of Polygenic Risk Scores for Coronary Heart Disease in a Middle Eastern Cohort Using Whole Genome Sequencing.	Coronary heart disease	1,014 Greater Middle Eastern (Middle Eastern, North African or Persian) cases, 6,009 Greater Middle Eastern (Middle Eastern, North African or Persian) controls	163,854 European ancestry cases, 867,283 European ancestry controls, 79,166 European ancestry cases, 145,743 European ancestry controls, 79,166 South Asian ancestry cases, 145,743 South Asian ancestry controls, 25,892 Japanese ancestry cases, 142,336 Japanese ancestry controls	10q23.31	10	88068397		MED6P1 - RNLS	ENSG00000227905	ENSG00000184719		18574	205467	rs73346517-?	rs73346517	0	73346517	regulatory_region_variant	1		6e-06	5.22185	(Middle Eastern)	1.44	[1.23-1.69]	NR [8278388]	N	coronary artery disease	http://www.ebi.ac.uk/efo/EFO_0001645	GCST90258671	Genome-wide sequencing
chr10	89745814	89745814	1	*	2023-05-11	36766075	Park S	2023-01-26	Foods	www.ncbi.nlm.nih.gov/pubmed/36766075	A Causal and Inverse Relationship between Plant-Based Diet Intake and in a Two-Sample Mendelian Randomization Study.	Highly plant-based diet	11,740 Korean ancestry cases, 46,961 Korean ancestry controls		10q23.31	10	87986057		PTEN - MED6P1	ENSG00000171862	ENSG00000227905		14127	62078	rs644205-G	rs644205	0	644205	intergenic_variant	1	0.90176	4e-06	5.39794		0.05849	[0.0011-0.1159] unit decrease	Affymetrix [K-Chip] (imputed)	N	diet measurement	http://www.ebi.ac.uk/efo/EFO_0008111	GCST90269773	Genome-wide genotyping array
chr10	89468953	89468953	1	*	2023-04-03	34648354	Pietzner M	2021-11-12	Science	www.ncbi.nlm.nih.gov/pubmed/34648354	Mapping the proteo-genomic convergence of human diseases.	Bifunctional 3-phosphoadenosine 5-phosphosulfate synthase 1 levels	10,708 European ancestry individuals		10q23.31	10	87709196		PAPSS2			ENSG00000198682			rs17173698-A	rs17173698	0	17173698	stop_gained	0	0.03	2e-58	25		0.656	[0.58-0.74] unit decrease	Affymetrix, Illumina [10200000] (imputed)	N	protein measurement	http://www.ebi.ac.uk/efo/EFO_0004747	GCST90246638	Genome-wide genotyping array
chr10	89420789	89420789	1	*	2023-04-03	34648354	Pietzner M	2021-11-12	Science	www.ncbi.nlm.nih.gov/pubmed/34648354	Mapping the proteo-genomic convergence of human diseases.	Bifunctional 3-phosphoadenosine 5-phosphosulfate synthase 1 levels	10,708 European ancestry individuals		10q23.2	10	87661032		PAPSS2			ENSG00000198682			rs2762528-A	rs2762528	0	2762528	non_coding_transcript_exon_variant	0	0.43	2e-55	25		0.203	[0.18-0.23] unit increase	Affymetrix, Illumina [10200000] (imputed)	N	protein measurement	http://www.ebi.ac.uk/efo/EFO_0004747	GCST90246638	Genome-wide genotyping array
chr10	89487046	89487046	1	*	2023-04-03	34648354	Pietzner M	2021-11-12	Science	www.ncbi.nlm.nih.gov/pubmed/34648354	Mapping the proteo-genomic convergence of human diseases.	Bifunctional 3-phosphoadenosine 5-phosphosulfate synthase 1 levels	10,708 European ancestry individuals		10q23.31	10	87727289		PAPSS2			ENSG00000198682			rs45467596-A	rs45467596	0	45467596	missense_variant	0	0.02	6e-14	13.2218		0.391	[0.29-0.49] unit increase	Affymetrix, Illumina [10200000] (imputed)	N	protein measurement	http://www.ebi.ac.uk/efo/EFO_0004747	GCST90246638	Genome-wide genotyping array
chr10	89454902	89454902	1	*	2023-04-03	34648354	Pietzner M	2021-11-12	Science	www.ncbi.nlm.nih.gov/pubmed/34648354	Mapping the proteo-genomic convergence of human diseases.	Bifunctional 3-phosphoadenosine 5-phosphosulfate synthase 1 levels	10,708 European ancestry individuals		10q23.2	10	87695145		PAPSS2			ENSG00000198682			rs745360015-?	rs745360015	0	745360015	intron_variant	0	0.59	1e-22	22		0.129	[0.1-0.15] unit decrease	Affymetrix, Illumina [10200000] (imputed)	N	protein measurement	http://www.ebi.ac.uk/efo/EFO_0004747	GCST90246638	Genome-wide genotyping array
chr10	90174202	90174202	1	*	2022-07-01	35361970	Okbay A	2022-03-31	Nat Genet	www.ncbi.nlm.nih.gov/pubmed/35361970	Polygenic prediction of educational attainment within and between families from genome-wide association analyses in 3 million individuals.	Educational attainment	3,037,499 European ancestry individuals		10q23.31	10	88414445		RNLS			ENSG00000184719			rs792213-A	rs792213	0	792213	intron_variant	0	0.4133	5e-12	11.301		0.00732975	[0.0052-0.0094] unit increase	Illumina [10675380] (imputed)	N	educational attainment	http://www.ebi.ac.uk/efo/EFO_0011015	GCST90105038	Genome-wide genotyping array
chr10	90205199	90205199	1	*	2022-12-14	36477530	Saunders GRB	2022-12-07	Nature	www.ncbi.nlm.nih.gov/pubmed/36477530	Genetic diversity fuels gene discovery for tobacco and alcohol use.	Smoking initiation	3,382,012 European ancestry, East Asian ancestry, Hispanic or Latin American, African ancestry individuals		10q23.31	10	88445442		RNLS			ENSG00000184719			rs4596981-C	rs4596981	0	4596981	intron_variant	0	0.63	2e-14	13.699		0.0062	[0.0046-0.0078] unit increase	NR [NR] (imputed)	N	smoking initiation	http://www.ebi.ac.uk/efo/EFO_0005670	GCST90243985	Genome-wide genotyping array, Genome-wide sequencing
chr10	90206538	90206538	1	*	2022-12-14	36477530	Saunders GRB	2022-12-07	Nature	www.ncbi.nlm.nih.gov/pubmed/36477530	Genetic diversity fuels gene discovery for tobacco and alcohol use.	Smoking initiation	3,382,012 European ancestry, East Asian ancestry, Hispanic or Latin American, African ancestry individuals		10q23.31	10	88446781		RNLS			ENSG00000184719			rs10736354-C	rs10736354	0	10736354	intron_variant	0	0.63	2e-14	13.699		0.0062	[0.0046-0.0078] unit increase	NR [NR] (imputed)	N	smoking initiation	http://www.ebi.ac.uk/efo/EFO_0005670	GCST90243985	Genome-wide genotyping array, Genome-wide sequencing
chr10	89275057	89275057	1	*	2023-04-03	34648354	Pietzner M	2021-11-12	Science	www.ncbi.nlm.nih.gov/pubmed/34648354	Mapping the proteo-genomic convergence of human diseases.	Multiple inositol polyphosphate phosphatase 1 levels	10,708 European ancestry individuals		10q23.2	10	87515300		MINPP1			ENSG00000107789			rs12356259-A	rs12356259	0	12356259	intron_variant	0	0.47	3e-20	19.5229		0.121	[0.096-0.146] unit decrease	Affymetrix, Illumina [10200000] (imputed)	N	multiple inositol polyphosphate phosphatase 1 measurement	http://www.ebi.ac.uk/efo/EFO_0801811	GCST90248477	Genome-wide genotyping array
chr10	89594580	89594580	1	*	2021-08-24	34021172	Christakoudi S	2021-05-21	Sci Rep	www.ncbi.nlm.nih.gov/pubmed/34021172	GWAS of allometric body-shape indices in UK Biobank identifies loci suggesting associations with morphogenesis, organogenesis, adrenal cell renewal and cancer.	Hip circumference adjusted for BMI	186,825 British ancestry men		10q23.31	10	87834823	ATAD1, CFL1P1	CFL1P1, ATAD1			ENSG00000290782, ENSG00000138138			rs11202579-G	rs11202579	0	11202579	intron_variant	0		1e-08	8		0.018403	[0.012-0.025] unit increase	Affymetrix [323123] (imputed)	N	BMI-adjusted hip circumference	http://www.ebi.ac.uk/efo/EFO_0008039	GCST012227	Genome-wide genotyping array
chr10	89379732	89379732	1	*	2023-09-06	36808568	Islam MR	2023-02-20	Hum Genet	www.ncbi.nlm.nih.gov/pubmed/36808568	Cross-trait analyses identify shared genetics between migraine, headache, and glycemic traits, and a causal relationship with fasting proinsulin.	Migraine or glucose levels	102,084 European ancestry migraine cases, 771,257 European ancestry controls without migraine, 366,759 European ancestry indviduals with glucose		10q23.2	10	87619975		MINPP1 - RPS26P38	ENSG00000107789	ENSG00000234192		66514	22632	rs7895494-C	rs7895494	0	7895494	intron_variant	1		4e-09	8.39794		0.99		NR [NR]	N	migraine disorder, glucose measurement	http://purl.obolibrary.org/obo/MONDO_0005277, http://www.ebi.ac.uk/efo/EFO_0004468	GCST90281115	Genome-wide genotyping array
chr10	89824247	89824247	1	*	2023-10-05	36914875	Shrine N	2023-03-13	Nat Genet	www.ncbi.nlm.nih.gov/pubmed/36914875	Multi-ancestry genome-wide association analyses improve resolution of genes and pathways influencing lung function and chronic obstructive pulmonary disease risk.	Lung function (FEV1/FVC)	475,645 European ancestry individuals, 8,590 African ancestry individuals, 85,279 East Asian ancestry individuals, 4,270 South Asian ancestry individuals, 14,668 Hispanic or Latin American individuals		10q23.31	10	88064490		MED6P1 - RNLS	ENSG00000227905	ENSG00000184719		14667	209374	rs1855971-A	rs1855971	0	1855971	TF_binding_site_variant	1	0.851	2e-15	14.699		7.974	z score increase	Affymetrix, Illumina [63372103] (imputed)	N	FEV/FEC ratio	http://www.ebi.ac.uk/efo/EFO_0004713	GCST90244094	Genome-wide genotyping array
chr10	90093298	90093298	1	*	2023-02-09	36224396	Yengo L	2022-10-12	Nature	www.ncbi.nlm.nih.gov/pubmed/36224396	A saturated map of common genetic variants associated with human height.	Height	455,180 Hispanic or Latin American individuals		10q23.31	10	88333541		RNLS			ENSG00000184719			rs11594050-T	rs11594050	0	11594050	intron_variant	0	0.2504	1e-07	7		0.0129	[0.0082-0.0176] unit decrease	Affymetrix, Illumina [1385132] (imputed)	N	body height	http://www.ebi.ac.uk/efo/EFO_0004339	GCST90245844	Genome-wide genotyping array
chr10	89777788	89777788	1	*	2023-02-09	36224396	Yengo L	2022-10-12	Nature	www.ncbi.nlm.nih.gov/pubmed/36224396	A saturated map of common genetic variants associated with human height.	Height	293,593 African ancestry individuals		10q23.31	10	88018031		PTEN - MED6P1	ENSG00000171862	ENSG00000227905		46101	30104	rs2244092-A	rs2244092	0	2244092	regulatory_region_variant	1	0.47455	3e-07	6.52288		0.01573	[0.0097-0.0217] unit decrease	Affymetrix, Illumina [1385132] (imputed)	N	body height	http://www.ebi.ac.uk/efo/EFO_0004339	GCST90245846	Genome-wide genotyping array
chr10	89779324	89779324	1	*	2023-02-09	36224396	Yengo L	2022-10-12	Nature	www.ncbi.nlm.nih.gov/pubmed/36224396	A saturated map of common genetic variants associated with human height.	Height	472,730 East Asian ancestry individuals		10q23.31	10	88019567		PTEN - MED6P1	ENSG00000171862	ENSG00000227905		47637	28568	rs2673824-C	rs2673824	0	2673824	intergenic_variant	1	0.2028	6e-09	8.22185		0.017	[0.011-0.023] unit increase	Affymetrix, Illumina [1385132] (imputed)	N	body height	http://www.ebi.ac.uk/efo/EFO_0004339	GCST90245845	Genome-wide genotyping array
chr10	89372233	89372233	1	*	2023-02-09	36224396	Yengo L	2022-10-12	Nature	www.ncbi.nlm.nih.gov/pubmed/36224396	A saturated map of common genetic variants associated with human height.	Height	5,314,291 European ancestry, Hispanic or Latin American, East Asian ancestry, African ancestry, South Asian ancestry individuals		10q23.2	10	87612476		MINPP1 - RPS26P38	ENSG00000107789	ENSG00000234192		59015	30131	rs10887732-G	rs10887732	0	10887732	intron_variant	1	0.5021	3e-36	25		0.0078	[0.0066-0.009] unit decrease	Affymetrix, Illumina [1385132] (imputed)	N	body height	http://www.ebi.ac.uk/efo/EFO_0004339	GCST90245848	Genome-wide genotyping array
chr10	89445015	89445015	1	*	2023-02-09	36224396	Yengo L	2022-10-12	Nature	www.ncbi.nlm.nih.gov/pubmed/36224396	A saturated map of common genetic variants associated with human height.	Height	5,314,291 European ancestry, Hispanic or Latin American, East Asian ancestry, African ancestry, South Asian ancestry individuals		10q23.2	10	87685258		PAPSS2			ENSG00000198682			rs11202505-G	rs11202505	0	11202505	intron_variant	0	0.1327	3e-35	25		0.0113	[0.0095-0.0131] unit increase	Affymetrix, Illumina [1385132] (imputed)	N	body height	http://www.ebi.ac.uk/efo/EFO_0004339	GCST90245848	Genome-wide genotyping array
chr10	89555714	89555714	1	*	2023-02-09	36224396	Yengo L	2022-10-12	Nature	www.ncbi.nlm.nih.gov/pubmed/36224396	A saturated map of common genetic variants associated with human height.	Height	5,314,291 European ancestry, Hispanic or Latin American, East Asian ancestry, African ancestry, South Asian ancestry individuals		10q23.31	10	87795957		ATAD1			ENSG00000138138			rs11816798-C	rs11816798	0	11816798	intron_variant	0	0.2955	3e-19	18.5229		0.0062	[0.0048-0.0076] unit decrease	Affymetrix, Illumina [1385132] (imputed)	N	body height	http://www.ebi.ac.uk/efo/EFO_0004339	GCST90245848	Genome-wide genotyping array
chr10	89774578	89774578	1	*	2023-02-09	36224396	Yengo L	2022-10-12	Nature	www.ncbi.nlm.nih.gov/pubmed/36224396	A saturated map of common genetic variants associated with human height.	Height	5,314,291 European ancestry, Hispanic or Latin American, East Asian ancestry, African ancestry, South Asian ancestry individuals		10q23.31	10	88014821		PTEN - MED6P1	ENSG00000171862	ENSG00000227905		42891	33314	rs2785070-C	rs2785070	0	2785070	intergenic_variant	1	0.4658	1e-120	25		0.0145	[0.013-0.016] unit increase	Affymetrix, Illumina [1385132] (imputed)	N	body height	http://www.ebi.ac.uk/efo/EFO_0004339	GCST90245848	Genome-wide genotyping array
chr10	89810979	89810979	1	*	2023-02-09	36224396	Yengo L	2022-10-12	Nature	www.ncbi.nlm.nih.gov/pubmed/36224396	A saturated map of common genetic variants associated with human height.	Height	5,314,291 European ancestry, Hispanic or Latin American, East Asian ancestry, African ancestry, South Asian ancestry individuals		10q23.31	10	88051222		MED6P1 - RNLS	ENSG00000227905	ENSG00000184719		1399	222642	rs534182-T	rs534182	0	534182	intergenic_variant	1	0.3394	8e-08	7.09691		0.0035	[0.0023-0.0047] unit decrease	Affymetrix, Illumina [1385132] (imputed)	N	body height	http://www.ebi.ac.uk/efo/EFO_0004339	GCST90245848	Genome-wide genotyping array
chr10	89820170	89820170	1	*	2023-02-09	36224396	Yengo L	2022-10-12	Nature	www.ncbi.nlm.nih.gov/pubmed/36224396	A saturated map of common genetic variants associated with human height.	Height	5,314,291 European ancestry, Hispanic or Latin American, East Asian ancestry, African ancestry, South Asian ancestry individuals		10q23.31	10	88060413		MED6P1 - RNLS	ENSG00000227905	ENSG00000184719		10590	213451	rs4405216-C	rs4405216	0	4405216	regulatory_region_variant	1	0.1516	7e-69	25		0.0151	[0.013-0.017] unit increase	Affymetrix, Illumina [1385132] (imputed)	N	body height	http://www.ebi.ac.uk/efo/EFO_0004339	GCST90245848	Genome-wide genotyping array
chr10	90072352	90072352	1	*	2023-02-09	36224396	Yengo L	2022-10-12	Nature	www.ncbi.nlm.nih.gov/pubmed/36224396	A saturated map of common genetic variants associated with human height.	Height	5,314,291 European ancestry, Hispanic or Latin American, East Asian ancestry, African ancestry, South Asian ancestry individuals		10q23.31	10	88312595		RNLS			ENSG00000184719			rs10509543-C	rs10509543	0	10509543	intron_variant	0	0.2663	7e-81	25		0.0132	[0.012-0.015] unit decrease	Affymetrix, Illumina [1385132] (imputed)	N	body height	http://www.ebi.ac.uk/efo/EFO_0004339	GCST90245848	Genome-wide genotyping array
chr10	90160598	90160598	1	*	2023-02-09	36224396	Yengo L	2022-10-12	Nature	www.ncbi.nlm.nih.gov/pubmed/36224396	A saturated map of common genetic variants associated with human height.	Height	5,314,291 European ancestry, Hispanic or Latin American, East Asian ancestry, African ancestry, South Asian ancestry individuals		10q23.31	10	88400841		RNLS			ENSG00000184719			rs1426620-T	rs1426620	0	1426620	intron_variant	0	0.2284	2e-35	25		0.0094	[0.0078-0.011] unit increase	Affymetrix, Illumina [1385132] (imputed)	N	body height	http://www.ebi.ac.uk/efo/EFO_0004339	GCST90245848	Genome-wide genotyping array
chr10	90220678	90220678	1	*	2023-02-09	36224396	Yengo L	2022-10-12	Nature	www.ncbi.nlm.nih.gov/pubmed/36224396	A saturated map of common genetic variants associated with human height.	Height	5,314,291 European ancestry, Hispanic or Latin American, East Asian ancestry, African ancestry, South Asian ancestry individuals		10q23.31	10	88460921		RNLS			ENSG00000184719			rs1418481-G	rs1418481	0	1418481	intron_variant	0	0.0879	1e-23	23		0.0112	[0.009-0.0134] unit increase	Affymetrix, Illumina [1385132] (imputed)	N	body height	http://www.ebi.ac.uk/efo/EFO_0004339	GCST90245848	Genome-wide genotyping array
chr10	89860534	89860534	1	*	2023-02-09	36224396	Yengo L	2022-10-12	Nature	www.ncbi.nlm.nih.gov/pubmed/36224396	A saturated map of common genetic variants associated with human height.	Height	5,314,291 European ancestry, Hispanic or Latin American, East Asian ancestry, African ancestry, South Asian ancestry individuals		10q23.31	10	88100777		MED6P1 - RNLS	ENSG00000227905	ENSG00000184719		50954	173087	rs10788582-C	rs10788582	0	10788582	intergenic_variant	1	0.5568	3e-12	11.5229	(conditional)	0.0048	[0.0034-0.0062] unit decrease	Affymetrix, Illumina [1385132] (imputed)	N	body height	http://www.ebi.ac.uk/efo/EFO_0004339	GCST90245848	Genome-wide genotyping array
chr10	89630424	89630424	1	*	2023-02-09	36224396	Yengo L	2022-10-12	Nature	www.ncbi.nlm.nih.gov/pubmed/36224396	A saturated map of common genetic variants associated with human height.	Height	5,314,291 European ancestry, Hispanic or Latin American, East Asian ancestry, African ancestry, South Asian ancestry individuals		10q23.31	10	87870667		PTEN			ENSG00000171862			rs35161364-T	rs35161364	0	35161364	intron_variant	0	0.0426	1e-19	19	(conditional)	0.0149	[0.012-0.018] unit increase	Affymetrix, Illumina [1385132] (imputed)	N	body height	http://www.ebi.ac.uk/efo/EFO_0004339	GCST90245848	Genome-wide genotyping array

## Sheet: Table 2
SNP	Location	Chr	BP	Gene	Type	Beta	CPG	P	Details	StudyID	Traits	start	end	CHR	MAPPED_GENE
cg00003722	chr10:4500434	10	4500434	-	Open sea	-1.1735	0.231	3.78e-07	-	27105112_hiv_infection_discovery	27105112_hiv_infection_discovery	4500434	4500434	chr10	-
cg00004105	chr10:100022608	10	100022608	LOXL4	Open sea	-0.000436	9.9e-05	1.12e-05	-	27717397_gestational_age_ultrasoundestimated_gestational_age	27717397_gestational_age_ultrasoundestimated_gestational_age	100022608	100022608	chr10	LOXL4
cg00004105	chr10:100022608	10	100022608	LOXL4	Open sea	-0.000774	0.000114	1.5e-11	-	27717397_gestational_age_last_menstrual_periodestimated_gestational_age	27717397_gestational_age_last_menstrual_periodestimated_gestational_age	100022608	100022608	chr10	LOXL4
cg00004105	chr10:100022608	10	100022608	LOXL4	Open sea			1.65e-95	-	28056824_age_4_vs_age_0	28056824_age_4_vs_age_0	100022608	100022608	chr10	LOXL4
cg00004105	chr10:100022608	10	100022608	LOXL4	Open sea	2.32929	0.08115	3.83e-46	-	25282492_fetal_vs_adult_liver	25282492_fetal_vs_adult_liver	100022608	100022608	chr10	LOXL4
cg00006081	chr10:124908907	10	124908907	HMX2	Island			1.75e-39	-	28056824_age_4_vs_age_0	28056824_age_4_vs_age_0	124908907	124908907	chr10	HMX2
cg00006081	chr10:124908907	10	124908907	HMX2	Island			1.19e-07	-	25404168_age_t_cells	25404168_age_t_cells	124908907	124908907	chr10	HMX2
cg00006081	chr10:124908907	10	124908907	HMX2	Island			4.25e-06	-	25404168_age_monocytes	25404168_age_monocytes	124908907	124908907	chr10	HMX2
cg00008671	chr10:86087961	10	86087961	FAM190B	North shore	0.0055	0.0014	7.7e-05	-	27651444_smoking_current_vs_never_smoking	27651444_smoking_current_vs_never_smoking	86087961	86087961	chr10	FAM190B
cg00008671	chr10:86087961	10	86087961	FAM190B	North shore	-0.000217	4.7e-05	3.45e-06	-	27843151_alcohol_consumption_per_day_european_ancestry	27843151_alcohol_consumption_per_day_european_ancestry	86087961	86087961	chr10	FAM190B
cg00008671	chr10:86087961	10	86087961	FAM190B	North shore	-0.000335	7.4e-05	6.52e-06	-	27843151_alcohol_consumption_per_day_cd14_monocytes	27843151_alcohol_consumption_per_day_cd14_monocytes	86087961	86087961	chr10	FAM190B
cg00008671	chr10:86087961	10	86087961	FAM190B	North shore	0.01667	0.0027	3.43e-10	-	23334450_rheumatoid_arthritis	23334450_rheumatoid_arthritis	86087961	86087961	chr10	FAM190B
cg00022101	chr10:129079552	10	129079552	DOCK1	Open sea	-0.000133	2.6e-05	3.36e-07	-	27843151_alcohol_consumption_per_day_european_ancestry	27843151_alcohol_consumption_per_day_european_ancestry	129079552	129079552	chr10	DOCK1
cg00023233	chr10:126077698	10	126077698	-	Island	0.008	0.0014	2.03e-08	-	23334450_rheumatoid_arthritis	23334450_rheumatoid_arthritis	126077698	126077698	chr10	-
cg00025044	chr10:50716478	10	50716478	ERCC6	Open sea	-0.14556	0.0273	1.02e-07	-	25650246_gestational_age	25650246_gestational_age	50716478	50716478	chr10	ERCC6
cg00025044	chr10:50716478	10	50716478	ERCC6	Open sea	0.01135	0.0021	9.61e-08	-	23334450_rheumatoid_arthritis	23334450_rheumatoid_arthritis	50716478	50716478	chr10	ERCC6
cg00035326	chr10:135208356	10	135208356	MTG1	South shore	1.30992	0.251	1.8e-07	-	27105112_hiv_infection_discovery	27105112_hiv_infection_discovery	135208356	135208356	chr10	MTG1
cg00035347	chr10:104953608	10	104953608	NT5C2	South shore			1.4e-33	-	23526956_clear_cell_renal_carcinoma	23526956_clear_cell_renal_carcinoma	104953608	104953608	chr10	NT5C2
cg00036732	chr10:102767507	10	102767507	LZTS2	South shore	-0.000321	8.1e-05	8.41e-05	-	27717397_gestational_age_ultrasoundestimated_gestational_age	27717397_gestational_age_ultrasoundestimated_gestational_age	102767507	102767507	chr10	LZTS2
cg00036732	chr10:102767507	10	102767507	LZTS2	South shore	-0.000325	7.3e-05	8.91e-06	-	27717397_gestational_age_last_menstrual_periodestimated_gestational_age	27717397_gestational_age_last_menstrual_periodestimated_gestational_age	102767507	102767507	chr10	LZTS2
cg00036732	chr10:102767507	10	102767507	LZTS2	South shore	-0.00995	0.001766	8.78e-09	-	28811542_age	28811542_age	102767507	102767507	chr10	LZTS2
cg00036732	chr10:102767507	10	102767507	LZTS2	South shore			3.27e-83	-	28056824_age_4_vs_age_0	28056824_age_4_vs_age_0	102767507	102767507	chr10	LZTS2
cg00037952	chr10:104535276	10	104535276	C10orf26	Open sea	2.46802	0.0963	2.61e-42	-	25282492_fetal_vs_adult_liver	25282492_fetal_vs_adult_liver	104535276	104535276	chr10	C10orf26
cg00042156	chr10:42970842	10	42970842	LOC84856	North shore			7.71e-05	-	25129077_alzheimers_disease_braak_stage_discovery_in_cerebellum	25129077_alzheimers_disease_braak_stage_discovery_in_cerebellum	42970842	42970842	chr10	LOC84856
cg00042156	chr10:42970842	10	42970842	LOC84856	North shore			5.94e-32	-	23526956_clear_cell_renal_carcinoma	23526956_clear_cell_renal_carcinoma	42970842	42970842	chr10	LOC84856
cg00045902	chr10:134222218	10	134222218	PWWP2B	South shelf	-1.51578	0.11686	4.85e-22	-	25282492_fetal_vs_adult_liver	25282492_fetal_vs_adult_liver	134222218	134222218	chr10	PWWP2B
cg00045902	chr10:134222218	10	134222218	PWWP2B	South shelf			4.59e-34	-	23526956_clear_cell_renal_carcinoma	23526956_clear_cell_renal_carcinoma	134222218	134222218	chr10	PWWP2B
cg00045910	chr10:23466070	10	23466070	-	South shelf	0.013	0.003	6.74e-06	-	27040690_maternal_smoking_in_pregnancy_sustained_maternal_smoking_in_pregnancy_effect_on_newborns	27040690_maternal_smoking_in_pregnancy_sustained_maternal_smoking_in_pregnancy_effect_on_newborns	23466070	23466070	chr10	-
cg00045910	chr10:23466070	10	23466070	-	South shelf	0.014	0.003	9.19e-06	-	27040690_maternal_smoking_in_pregnancy_sustained_maternal_smoking_in_pregnancy_effect_on_newborns_adjusted_for_cell_counts	27040690_maternal_smoking_in_pregnancy_sustained_maternal_smoking_in_pregnancy_effect_on_newborns_adjusted_for_cell_counts	23466070	23466070	chr10	-
cg00045910	chr10:23466070	10	23466070	-	South shelf	0.01	0.002	8.98e-06	-	27040690_maternal_smoking_in_pregnancy_any_maternal_smoking_in_pregnancy_effect_on_newborns	27040690_maternal_smoking_in_pregnancy_any_maternal_smoking_in_pregnancy_effect_on_newborns	23466070	23466070	chr10	-
cg00045910	chr10:23466070	10	23466070	-	South shelf			8.4e-07	-	26500701_sex_kora_f4	26500701_sex_kora_f4	23466070	23466070	chr10	-
cg00045910	chr10:23466070	10	23466070	-	South shelf	1.28925	0.1092	9.24e-20	-	25282492_fetal_vs_adult_liver	25282492_fetal_vs_adult_liver	23466070	23466070	chr10	-
cg00056066	chr10:25010738	10	25010738	ARHGAP21	North shore			4.12e-17	-	26500701_sex_kora_f4	26500701_sex_kora_f4	25010738	25010738	chr10	ARHGAP21
cg00056066	chr10:25010738	10	25010738	ARHGAP21	North shore			5.88e-05	-	26500701_sex_kora_f3	26500701_sex_kora_f3	25010738	25010738	chr10	ARHGAP21
cg00056066	chr10:25010738	10	25010738	ARHGAP21	North shore			5.17e-05	-	26500701_sex_metaanalysis	26500701_sex_metaanalysis	25010738	25010738	chr10	ARHGAP21
cg00056066	chr10:25010738	10	25010738	ARHGAP21	North shore	-2.75037	0.14605	1.93e-32	-	25282492_fetal_vs_adult_liver	25282492_fetal_vs_adult_liver	25010738	25010738	chr10	ARHGAP21
cg00057434	chr10:28288024	10	28288024	ARMC4	Island	1.77397	0.3022	4.37e-09	-	27105112_hiv_infection_discovery	27105112_hiv_infection_discovery	28288024	28288024	chr10	ARMC4
cg00057517	chr10:131905654	10	131905654	-	North shelf	-0.03293	0.0054	1.08e-09	-	23334450_rheumatoid_arthritis	23334450_rheumatoid_arthritis	131905654	131905654	chr10	-
cg00057700	chr10:124768526	10	124768526	ACADSB;IKZF5	Island	1.91137	0.2706	1.64e-12	-	27105112_hiv_infection_discovery	27105112_hiv_infection_discovery	124768526	124768526	chr10	ACADSB;IKZF5
cg00059240	chr10:3155604	10	3155604	PFKP	Open sea	-0.000123	3.1e-05	9.07e-05	-	27717397_gestational_age_ultrasoundestimated_gestational_age	27717397_gestational_age_ultrasoundestimated_gestational_age	3155604	3155604	chr10	PFKP
cg00059707	chr10:2540911	10	2540911	-	North shelf	0.06589	0.0123	9.01e-08	-	25650246_gestational_age	25650246_gestational_age	2540911	2540911	chr10	-
cg00060641	chr10:47135256	10	47135256	LOC728643	Open sea	0.000711	0.000133	1.11e-07	-	27717397_gestational_age_last_menstrual_periodestimated_gestational_age	27717397_gestational_age_last_menstrual_periodestimated_gestational_age	47135256	47135256	chr10	LOC728643
cg00061792	chr10:51542259	10	51542259	-	Open sea	-0.000653	0.000164	7.27e-05	-	27717397_gestational_age_last_menstrual_periodestimated_gestational_age	27717397_gestational_age_last_menstrual_periodestimated_gestational_age	51542259	51542259	chr10	-
cg00061792	chr10:51542259	10	51542259	-	Open sea	-1.87553	0.06263	1.35e-47	-	25282492_fetal_vs_adult_liver	25282492_fetal_vs_adult_liver	51542259	51542259	chr10	-
cg00061792	chr10:51542259	10	51542259	-	Open sea	-0.643492	0.082	4.36e-15	-	25888029_ageing	25888029_ageing	51542259	51542259	chr10	-
cg00066854	chr10:113987376	10	113987376	-	Open sea	-0.000465	0.000108	1.79e-05	-	27717397_gestational_age_ultrasoundestimated_gestational_age	27717397_gestational_age_ultrasoundestimated_gestational_age	113987376	113987376	chr10	-
cg00066854	chr10:113987376	10	113987376	-	Open sea	-0.001423	0.000193	3.07e-13	-	27717397_gestational_age_last_menstrual_periodestimated_gestational_age	27717397_gestational_age_last_menstrual_periodestimated_gestational_age	113987376	113987376	chr10	-
cg00066854	chr10:113987376	10	113987376	-	Open sea			3.58e-17	-	26857698_primary_sjogrens_syndrome_whole_blood	26857698_primary_sjogrens_syndrome_whole_blood	113987376	113987376	chr10	-
cg00066854	chr10:113987376	10	113987376	-	Open sea	1.78795	0.09399	9.55e-33	-	25282492_fetal_vs_adult_liver	25282492_fetal_vs_adult_liver	113987376	113987376	chr10	-
cg00066854	chr10:113987376	10	113987376	-	Open sea			2.51e-36	-	23526956_clear_cell_renal_carcinoma	23526956_clear_cell_renal_carcinoma	113987376	113987376	chr10	-
cg00067588	chr10:10561707	10	10561707	-	Open sea	-0.01497	0.0026	5.88e-09	-	23334450_rheumatoid_arthritis	23334450_rheumatoid_arthritis	10561707	10561707	chr10	-
cg00067824	chr10:23492914	10	23492914	-	Open sea			4.32e-29	-	26500701_sex_kora_f4	26500701_sex_kora_f4	23492914	23492914	chr10	-
cg00067824	chr10:23492914	10	23492914	-	Open sea			8.18e-09	-	26500701_sex_kora_f3	26500701_sex_kora_f3	23492914	23492914	chr10	-
cg00067824	chr10:23492914	10	23492914	-	Open sea			1.62e-11	-	26500701_sex_metaanalysis	26500701_sex_metaanalysis	23492914	23492914	chr10	-
cg00082939	chr10:77165293	10	77165293	C10orf41	Island	0.001853	0.000238	1.73e-14	-	27717397_gestational_age_ultrasoundestimated_gestational_age	27717397_gestational_age_ultrasoundestimated_gestational_age	77165293	77165293	chr10	C10orf41
cg00082939	chr10:77165293	10	77165293	C10orf41	Island	0.001388	0.000227	1.44e-09	-	27717397_gestational_age_last_menstrual_periodestimated_gestational_age	27717397_gestational_age_last_menstrual_periodestimated_gestational_age	77165293	77165293	chr10	C10orf41
cg00082939	chr10:77165293	10	77165293	C10orf41	Island	-0.0149	0.003	5.6e-07	-	27651444_smoking_current_vs_never_smoking	27651444_smoking_current_vs_never_smoking	77165293	77165293	chr10	C10orf41
cg00082939	chr10:77165293	10	77165293	C10orf41	Island			8.14e-05	-	28225026_tobacco_smoking	28225026_tobacco_smoking	77165293	77165293	chr10	C10orf41
cg00082939	chr10:77165293	10	77165293	C10orf41	Island	0.562231	0.1436	9.03e-05	-	26553366_sex	26553366_sex	77165293	77165293	chr10	C10orf41
cg00082939	chr10:77165293	10	77165293	C10orf41	Island			1.09e-09	-	26500701_sex_kora_f4	26500701_sex_kora_f4	77165293	77165293	chr10	C10orf41
cg00082939	chr10:77165293	10	77165293	C10orf41	Island	-3.70147	0.11336	1.33e-50	-	25282492_fetal_vs_adult_liver	25282492_fetal_vs_adult_liver	77165293	77165293	chr10	C10orf41
cg00083188	chr10:79314844	10	79314844	KCNMA1	Open sea	-1.59727	0.09207	5.5e-30	-	25282492_fetal_vs_adult_liver	25282492_fetal_vs_adult_liver	79314844	79314844	chr10	KCNMA1
cg00083188	chr10:79314844	10	79314844	KCNMA1	Open sea			2.07e-38	-	23526956_clear_cell_renal_carcinoma	23526956_clear_cell_renal_carcinoma	79314844	79314844	chr10	KCNMA1
cg00086670	chr10:104629122	10	104629122	AS3MT	Island	0.01526	0.0023	1.31e-11	-	23334450_rheumatoid_arthritis	23334450_rheumatoid_arthritis	104629122	104629122	chr10	AS3MT
cg00087005	chr10:126848218	10	126848218	CTBP2	Island			6.04e-08	-	28550290_nonsyndromic_cleft_lip_and_palate_discovery	28550290_nonsyndromic_cleft_lip_and_palate_discovery	126848218	126848218	chr10	CTBP2
cg00087005	chr10:126848218	10	126848218	CTBP2	Island	0.01313	0.002	8.69e-11	-	23334450_rheumatoid_arthritis	23334450_rheumatoid_arthritis	126848218	126848218	chr10	CTBP2
cg00088042	chr10:103892309	10	103892309	PPRC1	North shore	-2.6e-05	7e-06	9.55e-05	-	27843151_alcohol_consumption_per_day_european_ancestry	27843151_alcohol_consumption_per_day_european_ancestry	103892309	103892309	chr10	PPRC1
cg00088042	chr10:103892309	10	103892309	PPRC1	North shore	0.0241	0.0041	4.23e-09	-	28693600_age	28693600_age	103892309	103892309	chr10	PPRC1
cg00088042	chr10:103892309	10	103892309	PPRC1	North shore	0.00805	0.0015	9.53e-08	-	23334450_rheumatoid_arthritis	23334450_rheumatoid_arthritis	103892309	103892309	chr10	PPRC1
cg00088504	chr10:120765398	10	120765398	-	Open sea	-0.02147	0.0038	2.03e-08	-	23334450_rheumatoid_arthritis	23334450_rheumatoid_arthritis	120765398	120765398	chr10	-
cg00090737	chr10:135000089	10	135000089	KNDC1	South shore	-0.00844	0.00201	1.34e-05	-	28811542_age	28811542_age	135000089	135000089	chr10	KNDC1
cg00090737	chr10:135000089	10	135000089	KNDC1	South shore			8.34e-06	-	26500701_sex_kora_f4	26500701_sex_kora_f4	135000089	135000089	chr10	KNDC1
cg00090737	chr10:135000089	10	135000089	KNDC1	South shore	0.11711	0.0202	6.72e-09	-	25650246_gestational_age	25650246_gestational_age	135000089	135000089	chr10	KNDC1
cg00091760	chr10:124131072	10	124131072	-	North shelf	-0.07355	0.0137	7.37e-08	-	25650246_gestational_age	25650246_gestational_age	124131072	124131072	chr10	-
cg00093829	chr10:6247101	10	6247101	PFKFB3	South shore			4.92e-19	-	23526956_clear_cell_renal_carcinoma	23526956_clear_cell_renal_carcinoma	6247101	6247101	chr10	PFKFB3
cg00094158	chr10:126435795	10	126435795	-	South shelf			1.9e-09	-	26857698_primary_sjogrens_syndrome_whole_blood	26857698_primary_sjogrens_syndrome_whole_blood	126435795	126435795	chr10	-
cg00097225	chr10:65389215	10	65389215	-	North shore	0.00914	0.0014	3.16e-11	-	23334450_rheumatoid_arthritis	23334450_rheumatoid_arthritis	65389215	65389215	chr10	-
cg00101457	chr10:11246612	10	11246612	CUGBP2	Open sea	-0.000725	9.6e-05	1.19e-13	-	27717397_gestational_age_last_menstrual_periodestimated_gestational_age	27717397_gestational_age_last_menstrual_periodestimated_gestational_age	11246612	11246612	chr10	CUGBP2
cg00101457	chr10:11246612	10	11246612	CUGBP2	Open sea			3.84e-68	-	28056824_age_4_vs_age_0	28056824_age_4_vs_age_0	11246612	11246612	chr10	CUGBP2
cg00101602	chr10:73857843	10	73857843	ASCC1	Open sea	1.58485	0.1159	2.19e-23	-	25282492_fetal_vs_adult_liver	25282492_fetal_vs_adult_liver	73857843	73857843	chr10	ASCC1
cg00101602	chr10:73857843	10	73857843	ASCC1	Open sea	-0.01435	0.0022	2.49e-11	-	23334450_rheumatoid_arthritis	23334450_rheumatoid_arthritis	73857843	73857843	chr10	ASCC1
cg00101693	chr10:70715578	10	70715578	DDX21	North shore	0.01016	0.0016	3.13e-10	-	23334450_rheumatoid_arthritis	23334450_rheumatoid_arthritis	70715578	70715578	chr10	DDX21
cg00109451	chr10:88441339	10	88441339	LDB3	Open sea	-1.38645	0.2717	3.35e-07	-	27105112_hiv_infection_discovery	27105112_hiv_infection_discovery	88441339	88441339	chr10	LDB3
cg00110545	chr10:6625489	10	6625489	-	South shelf	0.02237	0.0039	9.64e-09	-	23334450_rheumatoid_arthritis	23334450_rheumatoid_arthritis	6625489	6625489	chr10	-
cg00113050	chr10:102756314	10	102756314	LZTS2	North shore	-2.00188	0.10221	1.21e-33	-	25282492_fetal_vs_adult_liver	25282492_fetal_vs_adult_liver	102756314	102756314	chr10	LZTS2
cg00113050	chr10:102756314	10	102756314	LZTS2	North shore	0.01048	0.002	1.16e-07	-	23334450_rheumatoid_arthritis	23334450_rheumatoid_arthritis	102756314	102756314	chr10	LZTS2
cg00115149	chr10:111735487	10	111735487	-	Open sea	-0.02273	0.0031	2.68e-13	-	23334450_rheumatoid_arthritis	23334450_rheumatoid_arthritis	111735487	111735487	chr10	-
cg00115149	chr10:111735487	10	111735487	-	Open sea			8.54e-48	-	23526956_clear_cell_renal_carcinoma	23526956_clear_cell_renal_carcinoma	111735487	111735487	chr10	-
cg00115178	chr10:12648176	10	12648176	CAMK1D	Open sea	-0.000776	0.000156	7.66e-07	-	27717397_gestational_age_ultrasoundestimated_gestational_age	27717397_gestational_age_ultrasoundestimated_gestational_age	12648176	12648176	chr10	CAMK1D
cg00115178	chr10:12648176	10	12648176	CAMK1D	Open sea			3.96e-37	-	23526956_clear_cell_renal_carcinoma	23526956_clear_cell_renal_carcinoma	12648176	12648176	chr10	CAMK1D
cg00117869	chr10:126198993	10	126198993	LHPP	Open sea			1.2e-63	-	23526956_clear_cell_renal_carcinoma	23526956_clear_cell_renal_carcinoma	126198993	126198993	chr10	LHPP
cg00120274	chr10:44786545	10	44786545	-	North shelf	-1.80238	0.2924	7.05e-10	-	27105112_hiv_infection_discovery	27105112_hiv_infection_discovery	44786545	44786545	chr10	-
cg00120274	chr10:44786545	10	44786545	-	North shelf	0.02133	0.0037	6.49e-09	-	23334450_rheumatoid_arthritis	23334450_rheumatoid_arthritis	44786545	44786545	chr10	-
cg00122347	chr10:104236741	10	104236741	TMEM180	Open sea	0.000693	0.000125	3.68e-08	-	27717397_gestational_age_last_menstrual_periodestimated_gestational_age	27717397_gestational_age_last_menstrual_periodestimated_gestational_age	104236741	104236741	chr10	TMEM180
cg00122679	chr10:125673028	10	125673028	-	Open sea	0.0095	0.0018	1.8e-07	-	27651444_smoking_current_vs_never_smoking	27651444_smoking_current_vs_never_smoking	125673028	125673028	chr10	-
cg00122679	chr10:125673028	10	125673028	-	Open sea			5.94e-05	-	26500701_sex_kora_f4	26500701_sex_kora_f4	125673028	125673028	chr10	-
cg00122679	chr10:125673028	10	125673028	-	Open sea			2.66e-47	-	23526956_clear_cell_renal_carcinoma	23526956_clear_cell_renal_carcinoma	125673028	125673028	chr10	-
cg00122944	chr10:6227266	10	6227266	PFKFB3	Open sea	-0.0036	0.0006	1.1e-10	-	27651444_smoking_current_vs_never_smoking	27651444_smoking_current_vs_never_smoking	6227266	6227266	chr10	PFKFB3
cg00122944	chr10:6227266	10	6227266	PFKFB3	Open sea	-1.77835	0.15045	8.67e-20	-	25282492_fetal_vs_adult_liver	25282492_fetal_vs_adult_liver	6227266	6227266	chr10	PFKFB3
cg00122944	chr10:6227266	10	6227266	PFKFB3	Open sea			2.4e-07	-	25404168_age_t_cells	25404168_age_t_cells	6227266	6227266	chr10	PFKFB3
cg00128188	chr10:1095446	10	1095446	IDI1	Island	-1.11304	0.2036	4.61e-08	-	27105112_hiv_infection_discovery	27105112_hiv_infection_discovery	1095446	1095446	chr10	IDI1
cg00128195	chr10:70319998	10	70319998	TET1	North shore	0.000166	3.9e-05	2.36e-05	-	28708104_juice_consumption	28708104_juice_consumption	70319998	70319998	chr10	TET1
cg00128195	chr10:70319998	10	70319998	TET1	North shore	0.0117	0.0019	9.42e-10	-	23334450_rheumatoid_arthritis	23334450_rheumatoid_arthritis	70319998	70319998	chr10	TET1
cg00128353	chr10:105253973	10	105253973	NEURL	Island			1.11e-23	-	23526956_clear_cell_renal_carcinoma	23526956_clear_cell_renal_carcinoma	105253973	105253973	chr10	NEURL
cg00134210	chr10:14644132	10	14644132	FAM107B	North shore	-0.000551	0.000138	6.78e-05	-	27717397_gestational_age_last_menstrual_periodestimated_gestational_age	27717397_gestational_age_last_menstrual_periodestimated_gestational_age	14644132	14644132	chr10	FAM107B
cg00134210	chr10:14644132	10	14644132	FAM107B	North shore	-0.0053	0.0013	7e-05	-	27651444_smoking_current_vs_never_smoking	27651444_smoking_current_vs_never_smoking	14644132	14644132	chr10	FAM107B
cg00134210	chr10:14644132	10	14644132	FAM107B	North shore	-0.00861	0.002269	7.4e-05	-	28811542_age	28811542_age	14644132	14644132	chr10	FAM107B
cg00134210	chr10:14644132	10	14644132	FAM107B	North shore			1.61e-05	-	28225026_tobacco_smoking	28225026_tobacco_smoking	14644132	14644132	chr10	FAM107B
cg00134210	chr10:14644132	10	14644132	FAM107B	North shore			1.9e-56	-	23526956_clear_cell_renal_carcinoma	23526956_clear_cell_renal_carcinoma	14644132	14644132	chr10	FAM107B
cg00134210	chr10:14644132	10	14644132	FAM107B	North shore	-0.964144	0.0963	1.37e-23	-	25888029_ageing	25888029_ageing	14644132	14644132	chr10	FAM107B
cg00137828	chr10:105881754	10	105881754	C10orf78	Island	0.00537	0.0009	1.19e-09	-	23334450_rheumatoid_arthritis	23334450_rheumatoid_arthritis	105881754	105881754	chr10	C10orf78
cg00139244	chr10:31608402	10	31608402	ZEB1;LOC220930	Island	1.65211	0.2458	1.8e-11	-	27105112_hiv_infection_discovery	27105112_hiv_infection_discovery	31608402	31608402	chr10	ZEB1;LOC220930
cg00142036	chr10:13388442	10	13388442	SEPHS1	Open sea			9.67e-28	-	23526956_clear_cell_renal_carcinoma	23526956_clear_cell_renal_carcinoma	13388442	13388442	chr10	SEPHS1
cg00143362	chr10:15000025	10	15000025	MEIG1	North shore	-0.15448	0.0247	3.95e-10	-	25650246_gestational_age	25650246_gestational_age	15000025	15000025	chr10	MEIG1
cg00146027	chr10:33299147	10	33299147	-	Open sea	-0.30937	0.0455	1.02e-11	-	25650246_gestational_age	25650246_gestational_age	33299147	33299147	chr10	-
cg00146027	chr10:33299147	10	33299147	-	Open sea			2.49e-28	-	23526956_clear_cell_renal_carcinoma	23526956_clear_cell_renal_carcinoma	33299147	33299147	chr10	-
cg00149455	chr10:134332383	10	134332383	-	Open sea			4.98e-10	-	26500701_sex_kora_f4	26500701_sex_kora_f4	134332383	134332383	chr10	-
cg00149734	chr10:131454304	10	131454304	MGMT	Open sea	0.04632	0.0077	1.57e-09	-	25650246_gestational_age	25650246_gestational_age	131454304	131454304	chr10	MGMT
cg00152126	chr10:126744846	10	126744846	CTBP2	Open sea	-0.00929	0.0017	4.13e-08	-	23334450_rheumatoid_arthritis	23334450_rheumatoid_arthritis	126744846	126744846	chr10	CTBP2
cg00153041	chr10:135462590	10	135462590	-	Open sea			3.85e-07	-	26500701_sex_kora_f4	26500701_sex_kora_f4	135462590	135462590	chr10	-
cg00156395	chr10:11516002	10	11516002	USP6NL	Open sea	0.735285	0.1867	8.17e-05	-	27105112_hiv_infection_discovery	27105112_hiv_infection_discovery	11516002	11516002	chr10	USP6NL
cg00157668	chr10:109674526	10	109674526	-	Island			1.09e-33	-	28056824_age_4_vs_age_0	28056824_age_4_vs_age_0	109674526	109674526	chr10	-
cg00157668	chr10:109674526	10	109674526	-	Island	1.19711	0.2059	6.06e-09	-	27105112_hiv_infection_discovery	27105112_hiv_infection_discovery	109674526	109674526	chr10	-
cg00157668	chr10:109674526	10	109674526	-	Island			1.31e-19	-	23526956_clear_cell_renal_carcinoma	23526956_clear_cell_renal_carcinoma	109674526	109674526	chr10	-
cg00157668	chr10:109674526	10	109674526	-	Island			2.59e-21	-	24500968_pancreatic_ductal_adenocarcinoma	24500968_pancreatic_ductal_adenocarcinoma	109674526	109674526	chr10	-
cg00159523	chr10:114713187	10	114713187	TCF7L2	South shore	-0.000928	0.00023	5.94e-05	-	27717397_gestational_age_ultrasoundestimated_gestational_age	27717397_gestational_age_ultrasoundestimated_gestational_age	114713187	114713187	chr10	TCF7L2
cg00159523	chr10:114713187	10	114713187	TCF7L2	South shore	-0.001373	0.000222	9.22e-10	-	27717397_gestational_age_last_menstrual_periodestimated_gestational_age	27717397_gestational_age_last_menstrual_periodestimated_gestational_age	114713187	114713187	chr10	TCF7L2
cg00159523	chr10:114713187	10	114713187	TCF7L2	South shore	-0.016	0.003	2.77e-09	-	27040690_maternal_smoking_in_pregnancy_sustained_maternal_smoking_in_pregnancy_effect_on_newborns_adjusted_for_cell_counts	27040690_maternal_smoking_in_pregnancy_sustained_maternal_smoking_in_pregnancy_effect_on_newborns_adjusted_for_cell_counts	114713187	114713187	chr10	TCF7L2
cg00159523	chr10:114713187	10	114713187	TCF7L2	South shore			7.31e-15	-	26500701_sex_kora_f4	26500701_sex_kora_f4	114713187	114713187	chr10	TCF7L2
cg00159908	chr10:134184627	10	134184627	LRRC27	Open sea	-1.93691	0.3279	3.5e-09	-	27105112_hiv_infection_discovery	27105112_hiv_infection_discovery	134184627	134184627	chr10	LRRC27
cg00162806	chr10:135051929	10	135051929	VENTX	Island	0.000885	9.3e-05	9.71e-21	-	27717397_gestational_age_ultrasoundestimated_gestational_age	27717397_gestational_age_ultrasoundestimated_gestational_age	135051929	135051929	chr10	VENTX
cg00162806	chr10:135051929	10	135051929	VENTX	Island	0.000889	9.1e-05	1.02e-21	-	27717397_gestational_age_last_menstrual_periodestimated_gestational_age	27717397_gestational_age_last_menstrual_periodestimated_gestational_age	135051929	135051929	chr10	VENTX
cg00167275	chr10:88854588	10	88854588	FAM35A;GLUD1	Island			5e-08	-	23332324_child_abuse	23332324_child_abuse	88854588	88854588	chr10	FAM35A;GLUD1
cg00168942	chr10:35894430	10	35894430	GJD4	North shelf	-0.0166	0.001912	1.96e-18	-	28811542_age	28811542_age	35894430	35894430	chr10	GJD4
cg00168942	chr10:35894430	10	35894430	GJD4	North shelf			9.01e-51	-	28056824_age_4_vs_age_0	28056824_age_4_vs_age_0	35894430	35894430	chr10	GJD4
cg00168942	chr10:35894430	10	35894430	GJD4	North shelf			2.84e-08	-	26857698_primary_sjogrens_syndrome_whole_blood	26857698_primary_sjogrens_syndrome_whole_blood	35894430	35894430	chr10	GJD4
cg00168942	chr10:35894430	10	35894430	GJD4	North shelf			7.53e-05	-	26500701_sex_kora_f4	26500701_sex_kora_f4	35894430	35894430	chr10	GJD4
cg00171909	chr10:52385044	10	52385044	SGMS1	Island	0.01297	0.0021	9.79e-10	-	23334450_rheumatoid_arthritis	23334450_rheumatoid_arthritis	52385044	52385044	chr10	SGMS1
cg00172225	chr10:124912800	10	124912800	BUB3	North shore	-0.0369	0.0062	3.18e-09	-	23334450_rheumatoid_arthritis	23334450_rheumatoid_arthritis	124912800	124912800	chr10	BUB3
cg00174230	chr10:126605506	10	126605506	-	Island	0.00576	0.0009	4.38e-10	-	23334450_rheumatoid_arthritis	23334450_rheumatoid_arthritis	126605506	126605506	chr10	-
cg00177239	chr10:116581112	10	116581112	FAM160B1	North shore	-0.000571	0.000135	2.65e-05	-	27717397_gestational_age_last_menstrual_periodestimated_gestational_age	27717397_gestational_age_last_menstrual_periodestimated_gestational_age	116581112	116581112	chr10	FAM160B1
cg00177239	chr10:116581112	10	116581112	FAM160B1	North shore	2.98214	0.08929	2.15e-51	-	25282492_fetal_vs_adult_liver	25282492_fetal_vs_adult_liver	116581112	116581112	chr10	FAM160B1
cg00177243	chr10:18434068	10	18434068	CACNB2	South shelf	-0.000613	0.000143	1.98e-05	-	27717397_gestational_age_ultrasoundestimated_gestational_age	27717397_gestational_age_ultrasoundestimated_gestational_age	18434068	18434068	chr10	CACNB2
cg00177243	chr10:18434068	10	18434068	CACNB2	South shelf	-0.000553	0.000127	1.55e-05	-	27717397_gestational_age_last_menstrual_periodestimated_gestational_age	27717397_gestational_age_last_menstrual_periodestimated_gestational_age	18434068	18434068	chr10	CACNB2
cg00177243	chr10:18434068	10	18434068	CACNB2	South shelf	0.017	0.0028	7.8e-10	-	27651444_smoking_current_vs_never_smoking	27651444_smoking_current_vs_never_smoking	18434068	18434068	chr10	CACNB2
cg00177243	chr10:18434068	10	18434068	CACNB2	South shelf			8.53e-12	-	26500701_sex_kora_f4	26500701_sex_kora_f4	18434068	18434068	chr10	CACNB2
cg00177243	chr10:18434068	10	18434068	CACNB2	South shelf			2.7e-08	-	26500701_sex_kora_f3	26500701_sex_kora_f3	18434068	18434068	chr10	CACNB2
cg00177243	chr10:18434068	10	18434068	CACNB2	South shelf			2.56e-08	-	25249537_sex_discovery	25249537_sex_discovery	18434068	18434068	chr10	CACNB2
cg00177243	chr10:18434068	10	18434068	CACNB2	South shelf			3.23e-10	-	25249537_sex_replication	25249537_sex_replication	18434068	18434068	chr10	CACNB2
cg00177787	chr10:3330480	10	3330480	-	Open sea			4.44e-57	-	23526956_clear_cell_renal_carcinoma	23526956_clear_cell_renal_carcinoma	3330480	3330480	chr10	-
cg00183239	chr10:12164781	10	12164781	DHTKD1	Open sea	-0.0103	0.0018	4.3e-09	-	27651444_smoking_current_vs_never_smoking	27651444_smoking_current_vs_never_smoking	12164781	12164781	chr10	DHTKD1
cg00183239	chr10:12164781	10	12164781	DHTKD1	Open sea	-1.27872	0.2353	5.47e-08	-	27105112_hiv_infection_discovery	27105112_hiv_infection_discovery	12164781	12164781	chr10	DHTKD1
cg00183239	chr10:12164781	10	12164781	DHTKD1	Open sea			2.68e-29	-	23526956_clear_cell_renal_carcinoma	23526956_clear_cell_renal_carcinoma	12164781	12164781	chr10	DHTKD1
cg00185660	chr10:131667994	10	131667994	EBF3	South shore	0.26559	0.0415	1.55e-10	-	25650246_gestational_age	25650246_gestational_age	131667994	131667994	chr10	EBF3
cg00187299	chr10:72545473	10	72545473	C10orf27	Open sea	-0.0103	0.00204	2.23e-07	-	28811542_age	28811542_age	72545473	72545473	chr10	C10orf27
cg00187299	chr10:72545473	10	72545473	C10orf27	Open sea			4.01e-37	-	23526956_clear_cell_renal_carcinoma	23526956_clear_cell_renal_carcinoma	72545473	72545473	chr10	C10orf27
cg00188298	chr10:97667731	10	97667731	C10orf131	Island	-1.10793	0.2497	9.16e-06	-	27105112_hiv_infection_discovery	27105112_hiv_infection_discovery	97667731	97667731	chr10	C10orf131
cg00188378	chr10:5932043	10	5932043	ANKRD16;FBXO18	Island	-1.23573	0.2276	5.68e-08	-	27105112_hiv_infection_discovery	27105112_hiv_infection_discovery	5932043	5932043	chr10	ANKRD16;FBXO18
cg00189533	chr10:126919073	10	126919073	-	South shore	-1.5555	0.29	8.16e-08	-	27105112_hiv_infection_discovery	27105112_hiv_infection_discovery	126919073	126919073	chr10	-
cg00198994	chr10:131309402	10	131309402	MGMT	Open sea	-1.0761	0.2293	2.69e-06	-	27105112_hiv_infection_discovery	27105112_hiv_infection_discovery	131309402	131309402	chr10	MGMT
cg00201133	chr10:35740216	10	35740216	CCNY	Open sea	-0.001139	0.000182	6.3e-10	-	27717397_gestational_age_last_menstrual_periodestimated_gestational_age	27717397_gestational_age_last_menstrual_periodestimated_gestational_age	35740216	35740216	chr10	CCNY
cg00201133	chr10:35740216	10	35740216	CCNY	Open sea			2.13e-23	-	26857698_primary_sjogrens_syndrome_whole_blood	26857698_primary_sjogrens_syndrome_whole_blood	35740216	35740216	chr10	CCNY
cg00205263	chr10:81741554	10	81741554	-	Island	1.74529	0.281	5.27e-10	-	27105112_hiv_infection_discovery	27105112_hiv_infection_discovery	81741554	81741554	chr10	-
cg00205263	chr10:81741554	10	81741554	-	Island	0.00678	0.0013	1.37e-07	-	23334450_rheumatoid_arthritis	23334450_rheumatoid_arthritis	81741554	81741554	chr10	-
cg00205598	chr10:134359217	10	134359217	INPP5A	North shore	-0.01202	0.0017	3.68e-12	-	23334450_rheumatoid_arthritis	23334450_rheumatoid_arthritis	134359217	134359217	chr10	INPP5A
cg00206052	chr10:103348143	10	103348143	RP11-529I10.4;POLL	Island	0.963934	0.2214	1.33e-05	-	27105112_hiv_infection_discovery	27105112_hiv_infection_discovery	103348143	103348143	chr10	RP11-529I10.4;POLL
cg00206063	chr10:3805252	10	3805252	-	Open sea			5.93e-79	-	23526956_clear_cell_renal_carcinoma	23526956_clear_cell_renal_carcinoma	3805252	3805252	chr10	-
cg00206063	chr10:3805252	10	3805252	-	Open sea			9.13e-19	-	24500968_pancreatic_ductal_adenocarcinoma	24500968_pancreatic_ductal_adenocarcinoma	3805252	3805252	chr10	-
cg00210249	chr10:71135679	10	71135679	HK1	Open sea	0.000313	7.6e-05	4.03e-05	-	27717397_gestational_age_last_menstrual_periodestimated_gestational_age	27717397_gestational_age_last_menstrual_periodestimated_gestational_age	71135679	71135679	chr10	HK1
cg00210249	chr10:71135679	10	71135679	HK1	Open sea	0.0156	0.0028	2.4e-08	-	27651444_smoking_current_vs_never_smoking	27651444_smoking_current_vs_never_smoking	71135679	71135679	chr10	HK1
cg00210249	chr10:71135679	10	71135679	HK1	Open sea	6e-05	1.4e-05	1.6e-05	-	27843151_alcohol_consumption_per_day_african_ancestry	27843151_alcohol_consumption_per_day_african_ancestry	71135679	71135679	chr10	HK1
cg00210249	chr10:71135679	10	71135679	HK1	Open sea	0.0042	0.0009	5.7e-06	-	27651444_smoking_former_vs_never_smoking	27651444_smoking_former_vs_never_smoking	71135679	71135679	chr10	HK1
cg00210249	chr10:71135679	10	71135679	HK1	Open sea			3.13e-07	-	28225026_tobacco_smoking	28225026_tobacco_smoking	71135679	71135679	chr10	HK1
cg00210249	chr10:71135679	10	71135679	HK1	Open sea			4.85e-44	-	28056824_age_4_vs_age_0	28056824_age_4_vs_age_0	71135679	71135679	chr10	HK1
cg00210249	chr10:71135679	10	71135679	HK1	Open sea			2.71e-05	-	29086770_educational_attainment_basic_model	29086770_educational_attainment_basic_model	71135679	71135679	chr10	HK1
cg00210249	chr10:71135679	10	71135679	HK1	Open sea			2.26e-13	-	23691101_smoking_current_vs_never_smoking_discovery	23691101_smoking_current_vs_never_smoking_discovery	71135679	71135679	chr10	HK1
cg00210538	chr10:65245820	10	65245820	-	Open sea	0.23856	0.0342	2.87e-12	-	25650246_gestational_age	25650246_gestational_age	65245820	65245820	chr10	-
cg00210538	chr10:65245820	10	65245820	-	Open sea			6.62e-40	-	23526956_clear_cell_renal_carcinoma	23526956_clear_cell_renal_carcinoma	65245820	65245820	chr10	-
cg00214688	chr10:33201038	10	33201038	ITGB1	Open sea	1.08861	0.238	4.78e-06	-	27105112_hiv_infection_discovery	27105112_hiv_infection_discovery	33201038	33201038	chr10	ITGB1
cg00215019	chr10:50311040	10	50311040	C10orf72	Open sea	-0.755905	0.103	2.13e-13	-	25888029_ageing	25888029_ageing	50311040	50311040	chr10	C10orf72
cg00219151	chr10:61470282	10	61470282	SLC16A9	South shore			2.26e-17	-	23526956_clear_cell_renal_carcinoma	23526956_clear_cell_renal_carcinoma	61470282	61470282	chr10	SLC16A9
cg00219169	chr10:530951	10	530951	DIP2C	Island			8.83e-08	-	26500701_sex_kora_f4	26500701_sex_kora_f4	530951	530951	chr10	DIP2C
cg00219169	chr10:530951	10	530951	DIP2C	Island			6.9e-09	-	26500701_sex_metaanalysis	26500701_sex_metaanalysis	530951	530951	chr10	DIP2C
cg00221745	chr10:104179478	10	104179478	FBXL15;PSD	Island	0.0151	0.0025	2.55e-09	-	28693600_age	28693600_age	104179478	104179478	chr10	FBXL15;PSD
cg00221993	chr10:91434745	10	91434745	-	Open sea	0.11936	0.0206	6.69e-09	-	25650246_gestational_age	25650246_gestational_age	91434745	91434745	chr10	-
cg00228708	chr10:135048062	10	135048062	-	North shore			1.05e-10	-	26500701_sex_kora_f4	26500701_sex_kora_f4	135048062	135048062	chr10	-
cg00231099	chr10:46763197	10	46763197	BMS1P1;BMS1P5	South shore	-0.000138	3e-05	4.44e-06	-	27717397_gestational_age_last_menstrual_periodestimated_gestational_age	27717397_gestational_age_last_menstrual_periodestimated_gestational_age	46763197	46763197	chr10	BMS1P1;BMS1P5
cg00233335	chr10:75492561	10	75492561	-	Island	-0.00948	0.0017	4.66e-08	-	23334450_rheumatoid_arthritis	23334450_rheumatoid_arthritis	75492561	75492561	chr10	-
cg00234046	chr10:73169245	10	73169245	CDH23	Open sea	0.000397	9.9e-05	6.08e-05	-	27717397_gestational_age_ultrasoundestimated_gestational_age	27717397_gestational_age_ultrasoundestimated_gestational_age	73169245	73169245	chr10	CDH23
cg00234046	chr10:73169245	10	73169245	CDH23	Open sea	-1.95525	0.09456	2.46e-35	-	25282492_fetal_vs_adult_liver	25282492_fetal_vs_adult_liver	73169245	73169245	chr10	CDH23
cg00234046	chr10:73169245	10	73169245	CDH23	Open sea	0.07844	0.0143	3.7e-08	-	25650246_gestational_age	25650246_gestational_age	73169245	73169245	chr10	CDH23
cg00238295	chr10:85984439	10	85984439	LRIT2	Open sea	-0.009	0.002	1.39e-05	-	26861414_maternal_plasma_folate_metaanalysis	26861414_maternal_plasma_folate_metaanalysis	85984439	85984439	chr10	LRIT2
cg00238353	chr10:129785537	10	129785537	PTPRE	Open sea	0.000564	0.000104	7.15e-08	-	27717397_gestational_age_ultrasoundestimated_gestational_age	27717397_gestational_age_ultrasoundestimated_gestational_age	129785537	129785537	chr10	PTPRE
cg00238353	chr10:129785537	10	129785537	PTPRE	Open sea	0.000434	9.1e-05	2.07e-06	-	27717397_gestational_age_last_menstrual_periodestimated_gestational_age	27717397_gestational_age_last_menstrual_periodestimated_gestational_age	129785537	129785537	chr10	PTPRE
cg00238353	chr10:129785537	10	129785537	PTPRE	Open sea	13.23	2.38	1e-06	-	28002404_body_mass_index_south_asian_ancestry_discovery	28002404_body_mass_index_south_asian_ancestry_discovery	129785537	129785537	chr10	PTPRE
cg00238353	chr10:129785537	10	129785537	PTPRE	Open sea	10.2	1.8	9.2e-08	-	28002404_body_mass_index_all_ancestry_discovery	28002404_body_mass_index_all_ancestry_discovery	129785537	129785537	chr10	PTPRE
cg00238353	chr10:129785537	10	129785537	PTPRE	Open sea			2.7e-09	-	28002404_body_mass_index_discovery_and_replication	28002404_body_mass_index_discovery_and_replication	129785537	129785537	chr10	PTPRE
cg00238353	chr10:129785537	10	129785537	PTPRE	Open sea			1.34e-17	-	26500701_sex_kora_f4	26500701_sex_kora_f4	129785537	129785537	chr10	PTPRE
cg00238353	chr10:129785537	10	129785537	PTPRE	Open sea			1.44e-07	-	26500701_sex_kora_f3	26500701_sex_kora_f3	129785537	129785537	chr10	PTPRE
cg00238353	chr10:129785537	10	129785537	PTPRE	Open sea			4.53e-11	-	25249537_sex_discovery	25249537_sex_discovery	129785537	129785537	chr10	PTPRE
cg00238353	chr10:129785537	10	129785537	PTPRE	Open sea			2.82e-12	-	25249537_sex_replication	25249537_sex_replication	129785537	129785537	chr10	PTPRE
cg00239870	chr10:90967896	10	90967896	CH25H	Island	1.00536	0.2493	5.51e-05	-	27105112_hiv_infection_discovery	27105112_hiv_infection_discovery	90967896	90967896	chr10	CH25H
cg00241002	chr10:26931912	10	26931912	LOC731789	Open sea	1.52573	0.12028	1.74e-21	-	25282492_fetal_vs_adult_liver	25282492_fetal_vs_adult_liver	26931912	26931912	chr10	LOC731789
cg00241002	chr10:26931912	10	26931912	LOC731789	Open sea			1.33e-49	-	23526956_clear_cell_renal_carcinoma	23526956_clear_cell_renal_carcinoma	26931912	26931912	chr10	LOC731789
cg00241002	chr10:26931912	10	26931912	LOC731789	Open sea	-0.592187	0.0927	1.7e-10	-	25888029_ageing	25888029_ageing	26931912	26931912	chr10	LOC731789
cg00242325	chr10:3759639	10	3759639	-	Open sea	-0.01216	0.0019	2.87e-10	-	23334450_rheumatoid_arthritis	23334450_rheumatoid_arthritis	3759639	3759639	chr10	-
cg00244001	chr10:126336805	10	126336805	FAM53B	Open sea	-0.000487	8.8e-05	3.8e-08	-	27717397_gestational_age_ultrasoundestimated_gestational_age	27717397_gestational_age_ultrasoundestimated_gestational_age	126336805	126336805	chr10	FAM53B
cg00244001	chr10:126336805	10	126336805	FAM53B	Open sea	-0.00094	0.000117	2.93e-15	-	27717397_gestational_age_last_menstrual_periodestimated_gestational_age	27717397_gestational_age_last_menstrual_periodestimated_gestational_age	126336805	126336805	chr10	FAM53B
cg00244001	chr10:126336805	10	126336805	FAM53B	Open sea	-3.7e-05	8e-06	4.73e-06	-	27843151_alcohol_consumption_per_day_african_ancestry	27843151_alcohol_consumption_per_day_african_ancestry	126336805	126336805	chr10	FAM53B
cg00244001	chr10:126336805	10	126336805	FAM53B	Open sea	-33.52	4.86	5.1e-12	-	28002404_body_mass_index_european_ancestry_discovery	28002404_body_mass_index_european_ancestry_discovery	126336805	126336805	chr10	FAM53B
cg00244001	chr10:126336805	10	126336805	FAM53B	Open sea	-32.83	7.21	6.1e-05	-	28002404_body_mass_index_south_asian_ancestry_discovery	28002404_body_mass_index_south_asian_ancestry_discovery	126336805	126336805	chr10	FAM53B
cg00244001	chr10:126336805	10	126336805	FAM53B	Open sea	-33.3	4.4	2e-12	-	28002404_body_mass_index_all_ancestry_discovery	28002404_body_mass_index_all_ancestry_discovery	126336805	126336805	chr10	FAM53B
cg00244001	chr10:126336805	10	126336805	FAM53B	Open sea			4.3e-14	-	28002404_body_mass_index_discovery_and_replication	28002404_body_mass_index_discovery_and_replication	126336805	126336805	chr10	FAM53B
cg00244001	chr10:126336805	10	126336805	FAM53B	Open sea			7.22e-07	-	26500701_sex_kora_f4	26500701_sex_kora_f4	126336805	126336805	chr10	FAM53B
cg00246041	chr10:12085127	10	12085127	UPF2	Island	0.01078	0.0016	1.6e-11	-	23334450_rheumatoid_arthritis	23334450_rheumatoid_arthritis	12085127	12085127	chr10	UPF2
cg00248439	chr10:121146185	10	121146185	GRK5	Open sea	0.000301	7.3e-05	3.72e-05	-	27717397_gestational_age_last_menstrual_periodestimated_gestational_age	27717397_gestational_age_last_menstrual_periodestimated_gestational_age	121146185	121146185	chr10	GRK5
cg00251270	chr10:3536362	10	3536362	-	Open sea	-0.01788	0.0029	3.8e-10	-	23334450_rheumatoid_arthritis	23334450_rheumatoid_arthritis	3536362	3536362	chr10	-
cg00252733	chr10:102727239	10	102727239	-	North shelf	-1.03474	0.2161	1.68e-06	-	27105112_hiv_infection_discovery	27105112_hiv_infection_discovery	102727239	102727239	chr10	-
cg00252733	chr10:102727239	10	102727239	-	North shelf	-3.28241	0.05145	7.76e-75	-	25282492_fetal_vs_adult_liver	25282492_fetal_vs_adult_liver	102727239	102727239	chr10	-
cg00259755	chr10:134209763	10	134209763	PWWP2B	Island			5.93e-16	-	28056824_age_4_vs_age_0	28056824_age_4_vs_age_0	134209763	134209763	chr10	PWWP2B
cg00267286	chr10:16564187	10	16564187	C1QL3	South shore			2.26e-92	-	28056824_age_4_vs_age_0	28056824_age_4_vs_age_0	16564187	16564187	chr10	C1QL3
cg00270594	chr10:70716161	10	70716161	DDX21	Island	-0.889394	0.2186	4.73e-05	-	27105112_hiv_infection_discovery	27105112_hiv_infection_discovery	70716161	70716161	chr10	DDX21
cg00276826	chr10:18940907	10	18940907	NSUN6	South shore	-0.000209	4.6e-05	6.01e-06	-	27717397_gestational_age_last_menstrual_periodestimated_gestational_age	27717397_gestational_age_last_menstrual_periodestimated_gestational_age	18940907	18940907	chr10	NSUN6
cg00276826	chr10:18940907	10	18940907	NSUN6	South shore			2.33e-20	-	28056824_age_4_vs_age_0	28056824_age_4_vs_age_0	18940907	18940907	chr10	NSUN6
cg00277334	chr10:82204260	10	82204260	-	Open sea			1.38e-70	-	28056824_age_4_vs_age_0	28056824_age_4_vs_age_0	82204260	82204260	chr10	-
cg00277753	chr10:134918927	10	134918927	GPR123	Island			3.4e-06	-	26500701_sex_kora_f4	26500701_sex_kora_f4	134918927	134918927	chr10	GPR123
cg00278692	chr10:93683737	10	93683737	BTAF1	Island	1.5219	0.2383	1.69e-10	-	27105112_hiv_infection_discovery	27105112_hiv_infection_discovery	93683737	93683737	chr10	BTAF1
cg00280548	chr10:70587131	10	70587131	STOX1	Island			2.42e-07	-	23332324_child_abuse	23332324_child_abuse	70587131	70587131	chr10	STOX1
cg00282704	chr10:21786410	10	21786410	MIR1915;C10orf114	Island	0.02598	0.0035	1.45e-13	-	23334450_rheumatoid_arthritis	23334450_rheumatoid_arthritis	21786410	21786410	chr10	MIR1915;C10orf114
cg00282877	chr10:135265980	10	135265980	LOC619207	Open sea	-0.01725	0.003661	2.46e-06	-	26731791_air_pollution_exposure_28day_trailing_average_particle_matter_concentration	26731791_air_pollution_exposure_28day_trailing_average_particle_matter_concentration	135265980	135265980	chr10	LOC619207
cg00284153	chr10:135171713	10	135171713	C10orf125	Island			1.9e-89	-	28056824_age_4_vs_age_0	28056824_age_4_vs_age_0	135171713	135171713	chr10	C10orf125
cg00286497	chr10:43668100	10	43668100	CSGALNACT2	Open sea	0.003	0.0008	5.8e-05	-	27651444_smoking_current_vs_never_smoking	27651444_smoking_current_vs_never_smoking	43668100	43668100	chr10	CSGALNACT2
cg00286497	chr10:43668100	10	43668100	CSGALNACT2	Open sea	-0.01087	0.002	9.1e-08	-	23334450_rheumatoid_arthritis	23334450_rheumatoid_arthritis	43668100	43668100	chr10	CSGALNACT2
cg00287536	chr10:34925718	10	34925718	PARD3	Open sea	-0.000318	7.1e-05	8.86e-06	-	27717397_gestational_age_ultrasoundestimated_gestational_age	27717397_gestational_age_ultrasoundestimated_gestational_age	34925718	34925718	chr10	PARD3
cg00287536	chr10:34925718	10	34925718	PARD3	Open sea	-0.00069	9.4e-05	3.71e-13	-	27717397_gestational_age_last_menstrual_periodestimated_gestational_age	27717397_gestational_age_last_menstrual_periodestimated_gestational_age	34925718	34925718	chr10	PARD3
cg00287536	chr10:34925718	10	34925718	PARD3	Open sea	-0.895375	0.2208	5e-05	-	27105112_hiv_infection_discovery	27105112_hiv_infection_discovery	34925718	34925718	chr10	PARD3
cg00287536	chr10:34925718	10	34925718	PARD3	Open sea			3.86e-09	-	26857698_primary_sjogrens_syndrome_whole_blood	26857698_primary_sjogrens_syndrome_whole_blood	34925718	34925718	chr10	PARD3
cg00287536	chr10:34925718	10	34925718	PARD3	Open sea	-1.46953	0.10911	5.38e-23	-	25282492_fetal_vs_adult_liver	25282492_fetal_vs_adult_liver	34925718	34925718	chr10	PARD3
cg00287536	chr10:34925718	10	34925718	PARD3	Open sea			1.05e-23	-	23526956_clear_cell_renal_carcinoma	23526956_clear_cell_renal_carcinoma	34925718	34925718	chr10	PARD3
cg00287717	chr10:52390780	10	52390780	-	Open sea	-0.01112	0.002	3.34e-08	-	23334450_rheumatoid_arthritis	23334450_rheumatoid_arthritis	52390780	52390780	chr10	-
cg00290758	chr10:121171859	10	121171859	GRK5	Open sea	-0.000477	6.8e-05	3.32e-12	-	27717397_gestational_age_ultrasoundestimated_gestational_age	27717397_gestational_age_ultrasoundestimated_gestational_age	121171859	121171859	chr10	GRK5
cg00290758	chr10:121171859	10	121171859	GRK5	Open sea	-0.000374	9.2e-05	5.73e-05	-	27717397_gestational_age_last_menstrual_periodestimated_gestational_age	27717397_gestational_age_last_menstrual_periodestimated_gestational_age	121171859	121171859	chr10	GRK5
cg00290758	chr10:121171859	10	121171859	GRK5	Open sea			6.02e-80	-	28056824_age_4_vs_age_0	28056824_age_4_vs_age_0	121171859	121171859	chr10	GRK5
cg00290758	chr10:121171859	10	121171859	GRK5	Open sea			5.48e-24	-	26500701_sex_kora_f4	26500701_sex_kora_f4	121171859	121171859	chr10	GRK5
cg00290758	chr10:121171859	10	121171859	GRK5	Open sea	1.51472	0.09985	3.66e-26	-	25282492_fetal_vs_adult_liver	25282492_fetal_vs_adult_liver	121171859	121171859	chr10	GRK5
cg00291003	chr10:75541506	10	75541506	CHCHD1	North shore	0.01705	0.0025	1.04e-11	-	23334450_rheumatoid_arthritis	23334450_rheumatoid_arthritis	75541506	75541506	chr10	CHCHD1
cg00291478	chr10:121301041	10	121301041	RGS10	North shore	0.001208	0.000157	2.94e-14	-	27717397_gestational_age_last_menstrual_periodestimated_gestational_age	27717397_gestational_age_last_menstrual_periodestimated_gestational_age	121301041	121301041	chr10	RGS10
cg00291478	chr10:121301041	10	121301041	RGS10	North shore	-0.0154	0.0032	2e-06	-	27651444_smoking_current_vs_never_smoking	27651444_smoking_current_vs_never_smoking	121301041	121301041	chr10	RGS10
cg00291478	chr10:121301041	10	121301041	RGS10	North shore	-0.000339	5.8e-05	6.69e-09	-	27843151_alcohol_consumption_per_day_european_ancestry	27843151_alcohol_consumption_per_day_european_ancestry	121301041	121301041	chr10	RGS10
cg00291478	chr10:121301041	10	121301041	RGS10	North shore	-6.9e-05	1.2e-05	2.87e-08	-	27843151_alcohol_consumption_per_day_african_ancestry	27843151_alcohol_consumption_per_day_african_ancestry	121301041	121301041	chr10	RGS10
cg00291478	chr10:121301041	10	121301041	RGS10	North shore	-0.84397	0.1968	1.8e-05	-	27015559_oldage_mortality_255_years	27015559_oldage_mortality_255_years	121301041	121301041	chr10	RGS10
cg00291478	chr10:121301041	10	121301041	RGS10	North shore			1.28e-09	-	23691101_smoking_current_vs_never_smoking_discovery	23691101_smoking_current_vs_never_smoking_discovery	121301041	121301041	chr10	RGS10
cg00292664	chr10:71078354	10	71078354	HK1	Island	1.1931	0.2398	6.52e-07	-	27105112_hiv_infection_discovery	27105112_hiv_infection_discovery	71078354	71078354	chr10	HK1
cg00294848	chr10:103960916	10	103960916	-	Open sea	-1.51609	0.3189	1.99e-06	-	27105112_hiv_infection_discovery	27105112_hiv_infection_discovery	103960916	103960916	chr10	-
cg00295308	chr10:5995028	10	5995028	IL15RA	Open sea	-1.05086	0.2483	2.32e-05	-	27105112_hiv_infection_discovery	27105112_hiv_infection_discovery	5995028	5995028	chr10	IL15RA
cg00302587	chr10:51576241	10	51576241	NCOA4	South shelf	-0.000223	4.8e-05	4.65e-06	-	27843151_alcohol_consumption_per_day_cd14_monocytes	27843151_alcohol_consumption_per_day_cd14_monocytes	51576241	51576241	chr10	NCOA4
cg00303111	chr10:75672723	10	75672723	C10orf55;PLAU	South shore			2.07e-57	-	23526956_clear_cell_renal_carcinoma	23526956_clear_cell_renal_carcinoma	75672723	75672723	chr10	C10orf55;PLAU
cg00308909	chr10:130062280	10	130062280	-	North shore	0.01903	0.0023	7.28e-17	-	23334450_rheumatoid_arthritis	23334450_rheumatoid_arthritis	130062280	130062280	chr10	-
cg00311046	chr10:7830420	10	7830420	KIN;ATP5C1	Island	0.852867	0.2143	6.92e-05	-	27105112_hiv_infection_discovery	27105112_hiv_infection_discovery	7830420	7830420	chr10	KIN;ATP5C1
cg00311046	chr10:7830420	10	7830420	KIN;ATP5C1	Island	0.00767	0.0014	3.38e-08	-	23334450_rheumatoid_arthritis	23334450_rheumatoid_arthritis	7830420	7830420	chr10	KIN;ATP5C1
cg00312508	chr10:85322997	10	85322997	-	North shore			5.33e-31	-	23526956_clear_cell_renal_carcinoma	23526956_clear_cell_renal_carcinoma	85322997	85322997	chr10	-
cg00316312	chr10:134916087	10	134916087	GPR123	North shelf	0.1895	0.0247	1.82e-14	-	25650246_gestational_age	25650246_gestational_age	134916087	134916087	chr10	GPR123
cg00319449	chr10:77169139	10	77169139	-	Island	-1.85514	0.2975	4.52e-10	-	27105112_hiv_infection_discovery	27105112_hiv_infection_discovery	77169139	77169139	chr10	-
cg00320345	chr10:42738815	10	42738815	-	Island			4.05e-07	-	23332324_child_abuse	23332324_child_abuse	42738815	42738815	chr10	-
cg00320980	chr10:134839587	10	134839587	-	North shelf			1.7e-64	-	28056824_age_4_vs_age_0	28056824_age_4_vs_age_0	134839587	134839587	chr10	-
cg00321555	chr10:6779875	10	6779875	-	Open sea	1.91038	0.2792	7.82e-12	-	27105112_hiv_infection_discovery	27105112_hiv_infection_discovery	6779875	6779875	chr10	-
cg00321555	chr10:6779875	10	6779875	-	Open sea			1.31e-72	-	23526956_clear_cell_renal_carcinoma	23526956_clear_cell_renal_carcinoma	6779875	6779875	chr10	-
cg00322919	chr10:17172000	10	17172000	CUBN	Open sea			3.77e-18	-	23526956_clear_cell_renal_carcinoma	23526956_clear_cell_renal_carcinoma	17172000	17172000	chr10	CUBN
cg00322946	chr10:22605631	10	22605631	COMMD3	Island	1.26465	0.2489	3.77e-07	-	27105112_hiv_infection_discovery	27105112_hiv_infection_discovery	22605631	22605631	chr10	COMMD3
cg00326958	chr10:43892075	10	43892075	HNRNPF	Island	-0.0101	0.0017	4.1e-09	-	27651444_smoking_current_vs_never_smoking	27651444_smoking_current_vs_never_smoking	43892075	43892075	chr10	HNRNPF
cg00326958	chr10:43892075	10	43892075	HNRNPF	Island	-0.000186	3.3e-05	1.76e-08	-	27843151_alcohol_consumption_per_day_european_ancestry	27843151_alcohol_consumption_per_day_european_ancestry	43892075	43892075	chr10	HNRNPF
cg00326958	chr10:43892075	10	43892075	HNRNPF	Island	-2.1e-05	5e-06	2.78e-05	-	27843151_alcohol_consumption_per_day_african_ancestry	27843151_alcohol_consumption_per_day_african_ancestry	43892075	43892075	chr10	HNRNPF
cg00326958	chr10:43892075	10	43892075	HNRNPF	Island	-0.481667	0.0865	2.61e-08	-	28686328_smoking	28686328_smoking	43892075	43892075	chr10	HNRNPF
cg00326958	chr10:43892075	10	43892075	HNRNPF	Island			5.21e-05	-	26864933_smoking_current_vs_never_smoking	26864933_smoking_current_vs_never_smoking	43892075	43892075	chr10	HNRNPF
cg00326958	chr10:43892075	10	43892075	HNRNPF	Island	-0.169	0.040062	2.46e-05	-	26756918_smoking	26756918_smoking	43892075	43892075	chr10	HNRNPF
cg00326958	chr10:43892075	10	43892075	HNRNPF	Island			2.53e-11	-	26500701_sex_kora_f4	26500701_sex_kora_f4	43892075	43892075	chr10	HNRNPF
cg00326958	chr10:43892075	10	43892075	HNRNPF	Island			1.97e-07	-	26500701_sex_kora_f3	26500701_sex_kora_f3	43892075	43892075	chr10	HNRNPF
cg00326958	chr10:43892075	10	43892075	HNRNPF	Island			7.16e-10	-	26500701_sex_metaanalysis	26500701_sex_metaanalysis	43892075	43892075	chr10	HNRNPF
cg00333020	chr10:2932299	10	2932299	-	Island	-1.7967	0.2762	7.8e-11	-	27105112_hiv_infection_discovery	27105112_hiv_infection_discovery	2932299	2932299	chr10	-
cg00333020	chr10:2932299	10	2932299	-	Island			5.94e-30	-	23526956_clear_cell_renal_carcinoma	23526956_clear_cell_renal_carcinoma	2932299	2932299	chr10	-
cg00335169	chr10:129705158	10	129705158	PTPRE	North shore	1.27616	0.2668	1.72e-06	-	27105112_hiv_infection_discovery	27105112_hiv_infection_discovery	129705158	129705158	chr10	PTPRE
cg00337466	chr10:135090565	10	135090565	ADAM8	South shore	-0.000302	6.6e-05	5.78e-06	-	27717397_gestational_age_last_menstrual_periodestimated_gestational_age	27717397_gestational_age_last_menstrual_periodestimated_gestational_age	135090565	135090565	chr10	ADAM8
cg00337466	chr10:135090565	10	135090565	ADAM8	South shore	1.08093	0.2451	1.03e-05	-	27105112_hiv_infection_discovery	27105112_hiv_infection_discovery	135090565	135090565	chr10	ADAM8
cg00337466	chr10:135090565	10	135090565	ADAM8	South shore			1.89e-08	-	26857698_primary_sjogrens_syndrome_whole_blood	26857698_primary_sjogrens_syndrome_whole_blood	135090565	135090565	chr10	ADAM8
cg00337466	chr10:135090565	10	135090565	ADAM8	South shore			1.04e-05	-	26500701_sex_kora_f4	26500701_sex_kora_f4	135090565	135090565	chr10	ADAM8
cg00337466	chr10:135090565	10	135090565	ADAM8	South shore	-1.56231	0.09851	2.11e-27	-	25282492_fetal_vs_adult_liver	25282492_fetal_vs_adult_liver	135090565	135090565	chr10	ADAM8
cg00339441	chr10:112431849	10	112431849	RBM20	Island	1.63474	0.2927	2.32e-08	-	27105112_hiv_infection_discovery	27105112_hiv_infection_discovery	112431849	112431849	chr10	RBM20
cg00341042	chr10:116854499	10	116854499	ATRNL1	South shore			1.77e-09	-	26500701_sex_kora_f4	26500701_sex_kora_f4	116854499	116854499	chr10	ATRNL1
cg00341042	chr10:116854499	10	116854499	ATRNL1	South shore			1.95e-09	-	26500701_sex_metaanalysis	26500701_sex_metaanalysis	116854499	116854499	chr10	ATRNL1
cg00347546	chr10:86088209	10	86088209	FAM190B	North shore	1.61415	0.236	7.92e-12	-	27105112_hiv_infection_discovery	27105112_hiv_infection_discovery	86088209	86088209	chr10	FAM190B
cg00349404	chr10:106100036	10	106100036	-	South shore			2.16e-12	-	26857698_primary_sjogrens_syndrome_whole_blood	26857698_primary_sjogrens_syndrome_whole_blood	106100036	106100036	chr10	-
cg00349404	chr10:106100036	10	106100036	-	South shore	-0.14102	0.0172	2.2e-16	-	25650246_gestational_age	25650246_gestational_age	106100036	106100036	chr10	-
cg00350920	chr10:48416463	10	48416463	GDF2	South shelf	0.004	0.001006	6.98e-05	-	26731791_air_pollution_exposure_28day_trailing_average_particle_matter_concentration	26731791_air_pollution_exposure_28day_trailing_average_particle_matter_concentration	48416463	48416463	chr10	GDF2
cg00351324	chr10:106028537	10	106028537	GSTO2	North shore	-3.06168	0.10379	4.44e-47	-	25282492_fetal_vs_adult_liver	25282492_fetal_vs_adult_liver	106028537	106028537	chr10	GSTO2
cg00351443	chr10:105252720	10	105252720	NEURL	North shore	0.000704	8.8e-05	3.85e-15	-	27717397_gestational_age_ultrasoundestimated_gestational_age	27717397_gestational_age_ultrasoundestimated_gestational_age	105252720	105252720	chr10	NEURL
cg00351443	chr10:105252720	10	105252720	NEURL	North shore	0.000516	8e-05	1.37e-10	-	27717397_gestational_age_last_menstrual_periodestimated_gestational_age	27717397_gestational_age_last_menstrual_periodestimated_gestational_age	105252720	105252720	chr10	NEURL
cg00351443	chr10:105252720	10	105252720	NEURL	North shore	-1.74326	0.07126	9.21e-41	-	25282492_fetal_vs_adult_liver	25282492_fetal_vs_adult_liver	105252720	105252720	chr10	NEURL
cg00351930	chr10:31607699	10	31607699	ZEB1;LOC220930	Island	2.96746	0.3914	3.42e-14	-	27105112_hiv_infection_discovery	27105112_hiv_infection_discovery	31607699	31607699	chr10	ZEB1;LOC220930
cg00352027	chr10:71893159	10	71893159	AIFM2	South shore	-0.05578	0.0099	1.83e-08	-	25650246_gestational_age	25650246_gestational_age	71893159	71893159	chr10	AIFM2
cg00353773	chr10:44880708	10	44880708	CXCL12	Island			6.68e-06	-	25404168_age_t_cells	25404168_age_t_cells	44880708	44880708	chr10	CXCL12
cg00353773	chr10:44880708	10	44880708	CXCL12	Island			7.58e-05	-	25404168_age_monocytes	25404168_age_monocytes	44880708	44880708	chr10	CXCL12
cg00355188	chr10:134053962	10	134053962	STK32C	Open sea	-1.4041	0.2891	1.19e-06	-	27105112_hiv_infection_discovery	27105112_hiv_infection_discovery	134053962	134053962	chr10	STK32C
cg00355235	chr10:118505046	10	118505046	-	South shelf	-0.771646	0.0907	1.78e-17	-	25888029_ageing	25888029_ageing	118505046	118505046	chr10	-
cg00355377	chr10:50336460	10	50336460	-	North shelf	-0.476576	0.0808	3.69e-09	-	25888029_ageing	25888029_ageing	50336460	50336460	chr10	-
cg00357213	chr10:15902731	10	15902731	FAM188A	South shore			3.5e-43	-	28056824_age_4_vs_age_0	28056824_age_4_vs_age_0	15902731	15902731	chr10	FAM188A
cg00357221	chr10:114043412	10	114043412	TECTB	Open sea			4.22e-34	-	23526956_clear_cell_renal_carcinoma	23526956_clear_cell_renal_carcinoma	114043412	114043412	chr10	TECTB
cg00357888	chr10:81106390	10	81106390	PPIF	North shore	0.11946	0.0181	3.86e-11	-	25650246_gestational_age	25650246_gestational_age	81106390	81106390	chr10	PPIF
cg00363177	chr10:114938426	10	114938426	-	Open sea			4.71e-46	-	23526956_clear_cell_renal_carcinoma	23526956_clear_cell_renal_carcinoma	114938426	114938426	chr10	-
cg00363737	chr10:116031419	10	116031419	VWA2	Open sea	-0.01595	0.003	1.07e-07	-	23334450_rheumatoid_arthritis	23334450_rheumatoid_arthritis	116031419	116031419	chr10	VWA2
cg00363811	chr10:103113695	10	103113695	BTRC	Island	-1.15684	0.2172	1e-07	-	27105112_hiv_infection_discovery	27105112_hiv_infection_discovery	103113695	103113695	chr10	BTRC
cg00366818	chr10:28287879	10	28287879	ARMC4	Island	0.01381	0.00259	1.01e-07	-	25855720_maternal_underweight_birth	25855720_maternal_underweight_birth	28287879	28287879	chr10	ARMC4
cg00369151	chr10:23002323	10	23002323	PIP4K2A	Island			1.44e-08	-	26500701_sex_kora_f4	26500701_sex_kora_f4	23002323	23002323	chr10	PIP4K2A
cg00372669	chr10:75571033	10	75571033	NDST2	Island	0.00998	0.00253	8.09e-05	-	25855720_maternal_underweight_birth	25855720_maternal_underweight_birth	75571033	75571033	chr10	NDST2
cg00373293	chr10:99897001	10	99897001	C10orf28	South shelf	-1.0492	0.2297	4.94e-06	-	27105112_hiv_infection_discovery	27105112_hiv_infection_discovery	99897001	99897001	chr10	C10orf28
cg00373293	chr10:99897001	10	99897001	C10orf28	South shelf	-0.01381	0.0026	9.4e-08	-	23334450_rheumatoid_arthritis	23334450_rheumatoid_arthritis	99897001	99897001	chr10	C10orf28
cg00373371	chr10:6275077	10	6275077	PFKFB3	Open sea	-0.000178	4.4e-05	4.91e-05	-	27717397_gestational_age_ultrasoundestimated_gestational_age	27717397_gestational_age_ultrasoundestimated_gestational_age	6275077	6275077	chr10	PFKFB3
cg00375132	chr10:22768370	10	22768370	-	South shore	-0.0051	0.0011	2.8e-06	-	27651444_smoking_current_vs_never_smoking	27651444_smoking_current_vs_never_smoking	22768370	22768370	chr10	-
cg00375132	chr10:22768370	10	22768370	-	South shore	-0.000249	4.8e-05	1.68e-07	-	27843151_alcohol_consumption_per_day_european_ancestry	27843151_alcohol_consumption_per_day_european_ancestry	22768370	22768370	chr10	-
cg00375448	chr10:92980276	10	92980276	PCGF5	North shore	1.06995	0.2582	3.42e-05	-	27105112_hiv_infection_discovery	27105112_hiv_infection_discovery	92980276	92980276	chr10	PCGF5
cg00376625	chr10:65388821	10	65388821	-	North shore	0.0187	0.002	2.86e-20	-	23334450_rheumatoid_arthritis	23334450_rheumatoid_arthritis	65388821	65388821	chr10	-
cg00377169	chr10:71905957	10	71905957	TYSND1	Island	2.50282	0.3366	1.03e-13	-	27105112_hiv_infection_discovery	27105112_hiv_infection_discovery	71905957	71905957	chr10	TYSND1
cg00383384	chr10:57391271	10	57391271	-	South shore			1.53e-24	-	23526956_clear_cell_renal_carcinoma	23526956_clear_cell_renal_carcinoma	57391271	57391271	chr10	-
cg00386007	chr10:50143337	10	50143337	WDFY4	Open sea	0.18181	0.0316	9.11e-09	-	25650246_gestational_age	25650246_gestational_age	50143337	50143337	chr10	WDFY4
cg00386007	chr10:50143337	10	50143337	WDFY4	Open sea			2.9e-47	-	23526956_clear_cell_renal_carcinoma	23526956_clear_cell_renal_carcinoma	50143337	50143337	chr10	WDFY4
cg00387524	chr10:11861819	10	11861819	-	North shelf	2.06755	0.09181	4.68e-38	-	25282492_fetal_vs_adult_liver	25282492_fetal_vs_adult_liver	11861819	11861819	chr10	-
cg00387524	chr10:11861819	10	11861819	-	North shelf			6.81e-49	-	23526956_clear_cell_renal_carcinoma	23526956_clear_cell_renal_carcinoma	11861819	11861819	chr10	-
cg00391031	chr10:72237473	10	72237473	KIAA1274	North shore			5.71e-08	-	26857698_primary_sjogrens_syndrome_whole_blood	26857698_primary_sjogrens_syndrome_whole_blood	72237473	72237473	chr10	KIAA1274
cg00391031	chr10:72237473	10	72237473	KIAA1274	North shore	0.08263	0.0145	1.11e-08	-	25650246_gestational_age	25650246_gestational_age	72237473	72237473	chr10	KIAA1274
cg00393546	chr10:461919	10	461919	DIP2C	South shore	-0.000142	2.8e-05	3.25e-07	-	27843151_alcohol_consumption_per_day_cd14_monocytes	27843151_alcohol_consumption_per_day_cd14_monocytes	461919	461919	chr10	DIP2C
cg00397764	chr10:115939717	10	115939717	TDRD1	South shore	0.000634	0.00011	1.2e-08	-	27717397_gestational_age_ultrasoundestimated_gestational_age	27717397_gestational_age_ultrasoundestimated_gestational_age	115939717	115939717	chr10	TDRD1
cg00397764	chr10:115939717	10	115939717	TDRD1	South shore	0.000701	9.6e-05	6.26e-13	-	27717397_gestational_age_last_menstrual_periodestimated_gestational_age	27717397_gestational_age_last_menstrual_periodestimated_gestational_age	115939717	115939717	chr10	TDRD1
cg00400632	chr10:112327281	10	112327281	SMC3	Island	0.00936	0.0012	1.26e-15	-	23334450_rheumatoid_arthritis	23334450_rheumatoid_arthritis	112327281	112327281	chr10	SMC3
cg00401463	chr10:133978450	10	133978450	JAKMIP3	Open sea	0.128	0.0198	1.13e-10	-	25650246_gestational_age	25650246_gestational_age	133978450	133978450	chr10	JAKMIP3
cg00404025	chr10:49892741	10	49892741	WDFY4	Open sea	-0.000781	0.000108	8.52e-13	-	27717397_gestational_age_last_menstrual_periodestimated_gestational_age	27717397_gestational_age_last_menstrual_periodestimated_gestational_age	49892741	49892741	chr10	WDFY4
cg00404025	chr10:49892741	10	49892741	WDFY4	Open sea			1.96e-11	-	26857698_primary_sjogrens_syndrome_whole_blood	26857698_primary_sjogrens_syndrome_whole_blood	49892741	49892741	chr10	WDFY4
cg00404025	chr10:49892741	10	49892741	WDFY4	Open sea	-1.39957	0.10762	4.17e-22	-	25282492_fetal_vs_adult_liver	25282492_fetal_vs_adult_liver	49892741	49892741	chr10	WDFY4
cg00404838	chr10:22764922	10	22764922	-	Island	1.54892	0.2312	2.11e-11	-	27105112_hiv_infection_discovery	27105112_hiv_infection_discovery	22764922	22764922	chr10	-
cg00406211	chr10:121077022	10	121077022	GRK5	Open sea	0.15244	0.0203	5.21e-14	-	25650246_gestational_age	25650246_gestational_age	121077022	121077022	chr10	GRK5
cg00406319	chr10:126851303	10	126851303	-	Island	0.25651	0.0358	8.01e-13	-	25650246_gestational_age	25650246_gestational_age	126851303	126851303	chr10	-
cg00414835	chr10:48439452	10	48439452	GDF10	South shore			5.76e-05	-	25129077_alzheimers_disease_braak_stage_discovery_in_cerebellum	25129077_alzheimers_disease_braak_stage_discovery_in_cerebellum	48439452	48439452	chr10	GDF10
cg00414835	chr10:48439452	10	48439452	GDF10	South shore			7.83e-18	-	26500701_sex_kora_f4	26500701_sex_kora_f4	48439452	48439452	chr10	GDF10
cg00414835	chr10:48439452	10	48439452	GDF10	South shore			1.73e-07	-	26500701_sex_kora_f3	26500701_sex_kora_f3	48439452	48439452	chr10	GDF10
cg00424785	chr10:126731988	10	126731988	CTBP2	Open sea			2.38e-08	-	23691101_smoking_current_vs_never_smoking_discovery	23691101_smoking_current_vs_never_smoking_discovery	126731988	126731988	chr10	CTBP2
cg00424785	chr10:126731988	10	126731988	CTBP2	Open sea	-0.69073	0.1134	1.11e-09	-	25888029_ageing	25888029_ageing	126731988	126731988	chr10	CTBP2
cg00425177	chr10:3058239	10	3058239	-	Open sea	0.06199	0.0117	1.15e-07	-	25650246_gestational_age	25650246_gestational_age	3058239	3058239	chr10	-
cg00431050	chr10:103985730	10	103985730	ELOVL3	North shore	-20.73	3.92	1.3e-07	-	28002404_body_mass_index_european_ancestry_discovery	28002404_body_mass_index_european_ancestry_discovery	103985730	103985730	chr10	ELOVL3
cg00431050	chr10:103985730	10	103985730	ELOVL3	North shore	-60.23	8.75	1.5e-09	-	28002404_body_mass_index_south_asian_ancestry_discovery	28002404_body_mass_index_south_asian_ancestry_discovery	103985730	103985730	chr10	ELOVL3
cg00431050	chr10:103985730	10	103985730	ELOVL3	North shore	-26.8	3.8	1.1e-10	-	28002404_body_mass_index_all_ancestry_discovery	28002404_body_mass_index_all_ancestry_discovery	103985730	103985730	chr10	ELOVL3
cg00431050	chr10:103985730	10	103985730	ELOVL3	North shore			1.9e-11	-	28002404_body_mass_index_discovery_and_replication	28002404_body_mass_index_discovery_and_replication	103985730	103985730	chr10	ELOVL3
cg00431050	chr10:103985730	10	103985730	ELOVL3	North shore			9.08e-15	-	26857698_primary_sjogrens_syndrome_whole_blood	26857698_primary_sjogrens_syndrome_whole_blood	103985730	103985730	chr10	ELOVL3
cg00431050	chr10:103985730	10	103985730	ELOVL3	North shore			5.05e-06	-	26500701_sex_kora_f4	26500701_sex_kora_f4	103985730	103985730	chr10	ELOVL3
cg00433292	chr10:134219521	10	134219521	PWWP2B	Island	-0.01455	0.0022	2.15e-11	-	23334450_rheumatoid_arthritis	23334450_rheumatoid_arthritis	134219521	134219521	chr10	PWWP2B
cg00436603	chr10:135340740	10	135340740	CYP2E1	North shore			9.78e-10	-	26500701_sex_kora_f4	26500701_sex_kora_f4	135340740	135340740	chr10	CYP2E1
cg00436603	chr10:135340740	10	135340740	CYP2E1	North shore			5.02e-05	-	26500701_sex_kora_f3	26500701_sex_kora_f3	135340740	135340740	chr10	CYP2E1
cg00436603	chr10:135340740	10	135340740	CYP2E1	North shore	1.54643	0.08405	9.77e-32	-	25282492_fetal_vs_adult_liver	25282492_fetal_vs_adult_liver	135340740	135340740	chr10	CYP2E1
cg00441573	chr10:43428471	10	43428471	-	Island			7.8e-20	-	23526956_clear_cell_renal_carcinoma	23526956_clear_cell_renal_carcinoma	43428471	43428471	chr10	-
cg00442109	chr10:23492798	10	23492798	-	Open sea	0.572829	0.1226	2.97e-06	-	26553366_sex	26553366_sex	23492798	23492798	chr10	-
cg00442109	chr10:23492798	10	23492798	-	Open sea			3.01e-29	-	26500701_sex_kora_f4	26500701_sex_kora_f4	23492798	23492798	chr10	-
cg00442109	chr10:23492798	10	23492798	-	Open sea			9.81e-09	-	26500701_sex_kora_f3	26500701_sex_kora_f3	23492798	23492798	chr10	-
cg00442109	chr10:23492798	10	23492798	-	Open sea			4.64e-05	-	26500701_sex_metaanalysis	26500701_sex_metaanalysis	23492798	23492798	chr10	-
cg00443788	chr10:1072690	10	1072690	C10orf110;IDI2	Open sea	-0.02256	0.0039	7.05e-09	-	23334450_rheumatoid_arthritis	23334450_rheumatoid_arthritis	1072690	1072690	chr10	C10orf110;IDI2
cg00443797	chr10:122349232	10	122349232	PPAPDC1A	Open sea	-0.731261	0.0852	9.57e-18	-	25888029_ageing	25888029_ageing	122349232	122349232	chr10	PPAPDC1A
cg00446900	chr10:129717806	10	129717806	PTPRE	Open sea	-0.00023	4.8e-05	1.81e-06	-	27717397_gestational_age_last_menstrual_periodestimated_gestational_age	27717397_gestational_age_last_menstrual_periodestimated_gestational_age	129717806	129717806	chr10	PTPRE
cg00448891	chr10:134731784	10	134731784	-	Island	-0.00723	0.0013	8.36e-09	-	23334450_rheumatoid_arthritis	23334450_rheumatoid_arthritis	134731784	134731784	chr10	-
cg00451513	chr10:73973043	10	73973043	ASCC1	North shelf	-0.01415	0.0026	3.04e-08	-	23334450_rheumatoid_arthritis	23334450_rheumatoid_arthritis	73973043	73973043	chr10	ASCC1
cg00453258	chr10:105219172	10	105219172	CALHM1	South shore	-0.000786	0.000197	6.98e-05	-	27717397_gestational_age_ultrasoundestimated_gestational_age	27717397_gestational_age_ultrasoundestimated_gestational_age	105219172	105219172	chr10	CALHM1
cg00453272	chr10:76574026	10	76574026	-	South shore	-0.21503	0.0313	6.2e-12	-	25650246_gestational_age	25650246_gestational_age	76574026	76574026	chr10	-
cg00454770	chr10:116286974	10	116286974	ABLIM1	Open sea	0.02497	0.0042	3.85e-09	-	23334450_rheumatoid_arthritis	23334450_rheumatoid_arthritis	116286974	116286974	chr10	ABLIM1
cg00455439	chr10:61122358	10	61122358	FAM13C	Island	-1.21347	0.231	1.5e-07	-	27105112_hiv_infection_discovery	27105112_hiv_infection_discovery	61122358	61122358	chr10	FAM13C
cg00458454	chr10:134499528	10	134499528	INPP5A	Open sea	0.006297	0.001514	7.65e-05	-	28603561_cleft_palate_vs_cleft_lip_palate	28603561_cleft_palate_vs_cleft_lip_palate	134499528	134499528	chr10	INPP5A
cg00460092	chr10:89578176	10	89578176	ATAD1;CFLP1	Island	0.00684	0.0012	1.1e-08	-	23334450_rheumatoid_arthritis	23334450_rheumatoid_arthritis	89578176	89578176	chr10	ATAD1;CFLP1
cg00460983	chr10:91133941	10	91133941	-	Open sea			4.82e-118	-	28056824_age_4_vs_age_0	28056824_age_4_vs_age_0	91133941	91133941	chr10	-
cg00460983	chr10:91133941	10	91133941	-	Open sea	0.088311	0.021807	5.13e-05	-	27564456_chronic_obstructive_pulmonary_disease	27564456_chronic_obstructive_pulmonary_disease	91133941	91133941	chr10	-
cg00460983	chr10:91133941	10	91133941	-	Open sea	4.39967	0.10108	7.75e-61	-	25282492_fetal_vs_adult_liver	25282492_fetal_vs_adult_liver	91133941	91133941	chr10	-
cg00461005	chr10:35416363	10	35416363	CREM	Island	1.62142	0.2442	3.13e-11	-	27105112_hiv_infection_discovery	27105112_hiv_infection_discovery	35416363	35416363	chr10	CREM
cg00461005	chr10:35416363	10	35416363	CREM	Island	0.00474	0.0007	2.56e-10	-	23334450_rheumatoid_arthritis	23334450_rheumatoid_arthritis	35416363	35416363	chr10	CREM
cg00461642	chr10:91403800	10	91403800	PANK1	North shore	0.00756	0.0011	1.42e-11	-	23334450_rheumatoid_arthritis	23334450_rheumatoid_arthritis	91403800	91403800	chr10	PANK1
cg00462411	chr10:73401422	10	73401422	CDH23	Open sea	-0.0116	0.0021	3.59e-08	-	23334450_rheumatoid_arthritis	23334450_rheumatoid_arthritis	73401422	73401422	chr10	CDH23
cg00462700	chr10:134021845	10	134021845	STK32C	South shelf	1.66795	0.10237	3.63e-28	-	25282492_fetal_vs_adult_liver	25282492_fetal_vs_adult_liver	134021845	134021845	chr10	STK32C
cg00463367	chr10:8103673	10	8103673	GATA3	South shelf	-0.000565	8.2e-05	1.1e-11	-	27717397_gestational_age_ultrasoundestimated_gestational_age	27717397_gestational_age_ultrasoundestimated_gestational_age	8103673	8103673	chr10	GATA3
cg00463367	chr10:8103673	10	8103673	GATA3	South shelf	-0.0065	0.0017	7.9e-05	-	27651444_smoking_current_vs_never_smoking	27651444_smoking_current_vs_never_smoking	8103673	8103673	chr10	GATA3
cg00463367	chr10:8103673	10	8103673	GATA3	South shelf	0.15157	0.0264	9.79e-09	-	25650246_gestational_age	25650246_gestational_age	8103673	8103673	chr10	GATA3
cg00463367	chr10:8103673	10	8103673	GATA3	South shelf			2.74e-08	-	23691101_smoking_current_vs_never_smoking_discovery	23691101_smoking_current_vs_never_smoking_discovery	8103673	8103673	chr10	GATA3
cg00464520	chr10:118903060	10	118903060	-	South shelf	0.009	0.002	3.83e-05	-	27040690_maternal_smoking_in_pregnancy_sustained_maternal_smoking_in_pregnancy_effect_on_newborns	27040690_maternal_smoking_in_pregnancy_sustained_maternal_smoking_in_pregnancy_effect_on_newborns	118903060	118903060	chr10	-
cg00464520	chr10:118903060	10	118903060	-	South shelf	0.011	0.002	5.4e-06	-	27040690_maternal_smoking_in_pregnancy_sustained_maternal_smoking_in_pregnancy_effect_on_newborns_adjusted_for_cell_counts	27040690_maternal_smoking_in_pregnancy_sustained_maternal_smoking_in_pregnancy_effect_on_newborns_adjusted_for_cell_counts	118903060	118903060	chr10	-
cg00464520	chr10:118903060	10	118903060	-	South shelf	-0.11134	0.0206	6.55e-08	-	25650246_gestational_age	25650246_gestational_age	118903060	118903060	chr10	-
cg00465337	chr10:15145341	10	15145341	RPP38	Open sea			1.6e-10	-	26857698_primary_sjogrens_syndrome_whole_blood	26857698_primary_sjogrens_syndrome_whole_blood	15145341	15145341	chr10	RPP38
cg00467420	chr10:1779432	10	1779432	ADARB2	Island			3.48e-27	-	23526956_clear_cell_renal_carcinoma	23526956_clear_cell_renal_carcinoma	1779432	1779432	chr10	ADARB2
cg00467420	chr10:1779432	10	1779432	ADARB2	Island			1.22e-12	-	24500968_pancreatic_ductal_adenocarcinoma	24500968_pancreatic_ductal_adenocarcinoma	1779432	1779432	chr10	ADARB2
cg00467420	chr10:1779432	10	1779432	ADARB2	Island	0.683898	0.0981	3.06e-12	-	25888029_ageing	25888029_ageing	1779432	1779432	chr10	ADARB2
cg00474465	chr10:124907942	10	124907942	HMX2	Island	0.03168	0.0042	7.34e-14	-	23334450_rheumatoid_arthritis	23334450_rheumatoid_arthritis	124907942	124907942	chr10	HMX2
cg00476617	chr10:18492374	10	18492374	CACNB2	Open sea	0.0086	0.0016	9.7e-08	-	27651444_smoking_current_vs_never_smoking	27651444_smoking_current_vs_never_smoking	18492374	18492374	chr10	CACNB2
cg00476617	chr10:18492374	10	18492374	CACNB2	Open sea	0.005	0.001	5.32e-06	-	27040690_maternal_smoking_in_pregnancy_sustained_maternal_smoking_in_pregnancy_effect_on_newborns	27040690_maternal_smoking_in_pregnancy_sustained_maternal_smoking_in_pregnancy_effect_on_newborns	18492374	18492374	chr10	CACNB2
cg00476617	chr10:18492374	10	18492374	CACNB2	Open sea	0.005	0.001	1.65e-06	-	27040690_maternal_smoking_in_pregnancy_sustained_maternal_smoking_in_pregnancy_effect_on_newborns_adjusted_for_cell_counts	27040690_maternal_smoking_in_pregnancy_sustained_maternal_smoking_in_pregnancy_effect_on_newborns_adjusted_for_cell_counts	18492374	18492374	chr10	CACNB2
cg00476617	chr10:18492374	10	18492374	CACNB2	Open sea	0.003	0.001	5.84e-05	-	27040690_maternal_smoking_in_pregnancy_any_maternal_smoking_in_pregnancy_effect_on_newborns	27040690_maternal_smoking_in_pregnancy_any_maternal_smoking_in_pregnancy_effect_on_newborns	18492374	18492374	chr10	CACNB2
cg00476617	chr10:18492374	10	18492374	CACNB2	Open sea			4.68e-06	-	26500701_sex_kora_f3	26500701_sex_kora_f3	18492374	18492374	chr10	CACNB2
cg00478333	chr10:76995922	10	76995922	COMTD1	Island	-0.000153	2.9e-05	1.15e-07	-	27717397_gestational_age_last_menstrual_periodestimated_gestational_age	27717397_gestational_age_last_menstrual_periodestimated_gestational_age	76995922	76995922	chr10	COMTD1
cg00478333	chr10:76995922	10	76995922	COMTD1	Island			1.2e-15	-	28056824_age_4_vs_age_0	28056824_age_4_vs_age_0	76995922	76995922	chr10	COMTD1
cg00479240	chr10:30347670	10	30347670	KIAA1462	Island	0.005	0.001	4.28e-05	-	27040690_maternal_smoking_in_pregnancy_sustained_maternal_smoking_in_pregnancy_effect_on_newborns	27040690_maternal_smoking_in_pregnancy_sustained_maternal_smoking_in_pregnancy_effect_on_newborns	30347670	30347670	chr10	KIAA1462
cg00479240	chr10:30347670	10	30347670	KIAA1462	Island	0.005	0.001	6.78e-07	-	27040690_maternal_smoking_in_pregnancy_any_maternal_smoking_in_pregnancy_effect_on_newborns	27040690_maternal_smoking_in_pregnancy_any_maternal_smoking_in_pregnancy_effect_on_newborns	30347670	30347670	chr10	KIAA1462
cg00479240	chr10:30347670	10	30347670	KIAA1462	Island			8.41e-09	-	28056824_age_4_vs_age_0	28056824_age_4_vs_age_0	30347670	30347670	chr10	KIAA1462
cg00479240	chr10:30347670	10	30347670	KIAA1462	Island			1.1e-20	-	26500701_sex_kora_f4	26500701_sex_kora_f4	30347670	30347670	chr10	KIAA1462
cg00486352	chr10:126139435	10	126139435	NKX1-2	South shore	-0.000136	3.4e-05	8.45e-05	-	27717397_gestational_age_ultrasoundestimated_gestational_age	27717397_gestational_age_ultrasoundestimated_gestational_age	126139435	126139435	chr10	NKX1-2
cg00486352	chr10:126139435	10	126139435	NKX1-2	South shore	-0.000136	3e-05	7.86e-06	-	27717397_gestational_age_last_menstrual_periodestimated_gestational_age	27717397_gestational_age_last_menstrual_periodestimated_gestational_age	126139435	126139435	chr10	NKX1-2
cg00486352	chr10:126139435	10	126139435	NKX1-2	South shore			3.82e-23	-	28056824_age_4_vs_age_0	28056824_age_4_vs_age_0	126139435	126139435	chr10	NKX1-2
cg00486352	chr10:126139435	10	126139435	NKX1-2	South shore	1.03928	0.2312	6.96e-06	-	27105112_hiv_infection_discovery	27105112_hiv_infection_discovery	126139435	126139435	chr10	NKX1-2
cg00486352	chr10:126139435	10	126139435	NKX1-2	South shore			1.79e-34	-	23526956_clear_cell_renal_carcinoma	23526956_clear_cell_renal_carcinoma	126139435	126139435	chr10	NKX1-2
cg00492979	chr10:105428385	10	105428385	SH3PXD2A	North shore	0.0999	0.0183	4.71e-08	-	25650246_gestational_age	25650246_gestational_age	105428385	105428385	chr10	SH3PXD2A
cg00494919	chr10:135020822	10	135020822	KNDC1	Island			6.31e-23	-	23526956_clear_cell_renal_carcinoma	23526956_clear_cell_renal_carcinoma	135020822	135020822	chr10	KNDC1
cg00496026	chr10:102766610	10	102766610	LZTS2	Island	1.77713	0.09015	7.64e-34	-	25282492_fetal_vs_adult_liver	25282492_fetal_vs_adult_liver	102766610	102766610	chr10	LZTS2
cg00498305	chr10:119000236	10	119000236	SLC18A2	North shore	0.051972	0.013263	8.91e-05	-	27564456_chronic_obstructive_pulmonary_disease	27564456_chronic_obstructive_pulmonary_disease	119000236	119000236	chr10	SLC18A2
cg00498305	chr10:119000236	10	119000236	SLC18A2	North shore			1.04e-05	-	26500701_sex_kora_f4	26500701_sex_kora_f4	119000236	119000236	chr10	SLC18A2
cg00498419	chr10:129925077	10	129925077	MKI67	South shore	1.15086	0.2354	1.01e-06	-	27105112_hiv_infection_discovery	27105112_hiv_infection_discovery	129925077	129925077	chr10	MKI67
cg00499245	chr10:411799	10	411799	DIP2C	North shelf	-1.02745	0.2373	1.49e-05	-	27105112_hiv_infection_discovery	27105112_hiv_infection_discovery	411799	411799	chr10	DIP2C
cg00499822	chr10:44881551	10	44881551	CXCL12	Island	-1.68467	0.09984	3.57e-29	-	25282492_fetal_vs_adult_liver	25282492_fetal_vs_adult_liver	44881551	44881551	chr10	CXCL12
cg00499822	chr10:44881551	10	44881551	CXCL12	Island	0.103	0.0179	8.98e-09	-	25650246_gestational_age	25650246_gestational_age	44881551	44881551	chr10	CXCL12
cg00500227	chr10:70169555	10	70169555	-	South shelf	-0.02188	0.0041	7.15e-08	-	23334450_rheumatoid_arthritis	23334450_rheumatoid_arthritis	70169555	70169555	chr10	-
cg00500227	chr10:70169555	10	70169555	-	South shelf			2.23e-32	-	23526956_clear_cell_renal_carcinoma	23526956_clear_cell_renal_carcinoma	70169555	70169555	chr10	-
cg00502730	chr10:61122920	10	61122920	FAM13C	South shore	0.01573	0.0022	3.44e-13	-	23334450_rheumatoid_arthritis	23334450_rheumatoid_arthritis	61122920	61122920	chr10	FAM13C
cg00505570	chr10:118895568	10	118895568	VAX1	North shore	0.12699	0.0201	2.53e-10	-	25650246_gestational_age	25650246_gestational_age	118895568	118895568	chr10	VAX1
cg00507135	chr10:27528611	10	27528611	ACBD5	North shore	3.02717	0.1327	1.79e-38	-	25282492_fetal_vs_adult_liver	25282492_fetal_vs_adult_liver	27528611	27528611	chr10	ACBD5
cg00510087	chr10:7618556	10	7618556	ITIH5	Island			2.83e-55	-	23526956_clear_cell_renal_carcinoma	23526956_clear_cell_renal_carcinoma	7618556	7618556	chr10	ITIH5
cg00510507	chr10:61900413	10	61900413	ANK3	Open sea	4.9	0.896432	4.6e-08	-	28264723_birth_weight	28264723_birth_weight	61900413	61900413	chr10	ANK3
cg00513208	chr10:12085641	10	12085641	UPF2	South shore	0.558837	0.1309	1.97e-05	-	26553366_sex	26553366_sex	12085641	12085641	chr10	UPF2
cg00513208	chr10:12085641	10	12085641	UPF2	South shore			1.04e-30	-	26500701_sex_kora_f4	26500701_sex_kora_f4	12085641	12085641	chr10	UPF2
cg00513208	chr10:12085641	10	12085641	UPF2	South shore			4.23e-11	-	26500701_sex_kora_f3	26500701_sex_kora_f3	12085641	12085641	chr10	UPF2
cg00519829	chr10:99696219	10	99696219	CRTAC1	Open sea			2.43e-29	-	28056824_age_4_vs_age_0	28056824_age_4_vs_age_0	99696219	99696219	chr10	CRTAC1
cg00519829	chr10:99696219	10	99696219	CRTAC1	Open sea			3.2e-40	-	23526956_clear_cell_renal_carcinoma	23526956_clear_cell_renal_carcinoma	99696219	99696219	chr10	CRTAC1
cg00520933	chr10:31607160	10	31607160	ZEB1;LOC220930	North shore	-0.000343	6.9e-05	8.66e-07	-	27717397_gestational_age_ultrasoundestimated_gestational_age	27717397_gestational_age_ultrasoundestimated_gestational_age	31607160	31607160	chr10	ZEB1;LOC220930
cg00520933	chr10:31607160	10	31607160	ZEB1;LOC220930	North shore	-0.000356	8.3e-05	2.03e-05	-	27717397_gestational_age_last_menstrual_periodestimated_gestational_age	27717397_gestational_age_last_menstrual_periodestimated_gestational_age	31607160	31607160	chr10	ZEB1;LOC220930
cg00520933	chr10:31607160	10	31607160	ZEB1;LOC220930	North shore	-4.9e-05	1.2e-05	7.17e-05	-	27843151_alcohol_consumption_per_day_european_ancestry	27843151_alcohol_consumption_per_day_european_ancestry	31607160	31607160	chr10	ZEB1;LOC220930
cg00520933	chr10:31607160	10	31607160	ZEB1;LOC220930	North shore	0.11368	0.0182	4.08e-10	-	25650246_gestational_age	25650246_gestational_age	31607160	31607160	chr10	ZEB1;LOC220930
cg00522048	chr10:121172431	10	121172431	GRK5	Open sea	-0.008	0.002	5.08e-07	-	27040690_maternal_smoking_in_pregnancy_sustained_maternal_smoking_in_pregnancy_effect_on_newborns	27040690_maternal_smoking_in_pregnancy_sustained_maternal_smoking_in_pregnancy_effect_on_newborns	121172431	121172431	chr10	GRK5
cg00522048	chr10:121172431	10	121172431	GRK5	Open sea	-0.009	0.002	3.25e-08	-	27040690_maternal_smoking_in_pregnancy_sustained_maternal_smoking_in_pregnancy_effect_on_newborns_adjusted_for_cell_counts	27040690_maternal_smoking_in_pregnancy_sustained_maternal_smoking_in_pregnancy_effect_on_newborns_adjusted_for_cell_counts	121172431	121172431	chr10	GRK5
cg00522048	chr10:121172431	10	121172431	GRK5	Open sea	-0.006	0.001	2.78e-06	-	27040690_maternal_smoking_in_pregnancy_any_maternal_smoking_in_pregnancy_effect_on_newborns	27040690_maternal_smoking_in_pregnancy_any_maternal_smoking_in_pregnancy_effect_on_newborns	121172431	121172431	chr10	GRK5
cg00522048	chr10:121172431	10	121172431	GRK5	Open sea	-0.27107	0.0309	1.97e-18	-	25650246_gestational_age	25650246_gestational_age	121172431	121172431	chr10	GRK5
cg00524374	chr10:3894968	10	3894968	-	Open sea	-0.913262	0.0819	6.84e-29	-	25888029_ageing	25888029_ageing	3894968	3894968	chr10	-
cg00524814	chr10:54531569	10	54531569	MBL2	Open sea	2.04273	0.0958	2.64e-36	-	25282492_fetal_vs_adult_liver	25282492_fetal_vs_adult_liver	54531569	54531569	chr10	MBL2
cg00525288	chr10:1236072	10	1236072	ADARB2	Open sea			6.24e-08	-	26857698_primary_sjogrens_syndrome_whole_blood	26857698_primary_sjogrens_syndrome_whole_blood	1236072	1236072	chr10	ADARB2
cg00525508	chr10:1749360	10	1749360	ADARB2	Open sea	-0.00888	0.0016	6.14e-08	-	23334450_rheumatoid_arthritis	23334450_rheumatoid_arthritis	1749360	1749360	chr10	ADARB2
cg00526772	chr10:119830037	10	119830037	CASC2	Open sea	0.15497	0.0254	1.05e-09	-	25650246_gestational_age	25650246_gestational_age	119830037	119830037	chr10	CASC2
cg00526835	chr10:93335140	10	93335140	LOC100188947	Open sea	0.003	0.001	3.02e-05	-	27040690_maternal_smoking_in_pregnancy_any_maternal_smoking_in_pregnancy_effect_on_newborns	27040690_maternal_smoking_in_pregnancy_any_maternal_smoking_in_pregnancy_effect_on_newborns	93335140	93335140	chr10	LOC100188947
cg00526835	chr10:93335140	10	93335140	LOC100188947	Open sea	-0.24165	0.0444	5.25e-08	-	25650246_gestational_age	25650246_gestational_age	93335140	93335140	chr10	LOC100188947
cg00527653	chr10:72574724	10	72574724	SGPL1	North shore	1.00954	0.242	3.02e-05	-	27105112_hiv_infection_discovery	27105112_hiv_infection_discovery	72574724	72574724	chr10	SGPL1
cg00529585	chr10:115803805	10	115803805	ADRB1	Island			1.84e-19	-	23526956_clear_cell_renal_carcinoma	23526956_clear_cell_renal_carcinoma	115803805	115803805	chr10	ADRB1
cg00530925	chr10:23463094	10	23463094	-	Island			3.83e-16	-	24500968_pancreatic_ductal_adenocarcinoma	24500968_pancreatic_ductal_adenocarcinoma	23463094	23463094	chr10	-
cg00532335	chr10:95516861	10	95516861	LGI1	Open sea			4.61e-05	-	26500701_sex_kora_f4	26500701_sex_kora_f4	95516861	95516861	chr10	LGI1
cg00532335	chr10:95516861	10	95516861	LGI1	Open sea	-1.77158	0.07239	8.91e-41	-	25282492_fetal_vs_adult_liver	25282492_fetal_vs_adult_liver	95516861	95516861	chr10	LGI1
cg00532492	chr10:79471700	10	79471700	-	South shore			3.34e-10	-	28056824_age_4_vs_age_0	28056824_age_4_vs_age_0	79471700	79471700	chr10	-
cg00533891	chr10:80919242	10	80919242	ZMIZ1	Open sea			4.1e-46	-	28056824_age_4_vs_age_0	28056824_age_4_vs_age_0	80919242	80919242	chr10	ZMIZ1
cg00538599	chr10:50957749	10	50957749	OGDHL	Open sea			2.13e-24	-	23526956_clear_cell_renal_carcinoma	23526956_clear_cell_renal_carcinoma	50957749	50957749	chr10	OGDHL
cg00538888	chr10:129703001	10	129703001	-	North shelf	-0.743246	0.1001	1.12e-13	-	25888029_ageing	25888029_ageing	129703001	129703001	chr10	-
cg00540819	chr10:134803507	10	134803507	-	North shore	-0.853876	0.2193	9.86e-05	-	27105112_hiv_infection_discovery	27105112_hiv_infection_discovery	134803507	134803507	chr10	-
cg00540819	chr10:134803507	10	134803507	-	North shore	-0.06108	0.0114	8.25e-08	-	25650246_gestational_age	25650246_gestational_age	134803507	134803507	chr10	-
cg00540866	chr10:7833610	10	7833610	ATP5C1	South shelf	-0.01521	0.0024	2.75e-10	-	23334450_rheumatoid_arthritis	23334450_rheumatoid_arthritis	7833610	7833610	chr10	ATP5C1
cg00540891	chr10:43572244	10	43572244	RET	Island	1.80919	0.2758	5.41e-11	-	27105112_hiv_infection_discovery	27105112_hiv_infection_discovery	43572244	43572244	chr10	RET
cg00541002	chr10:112696816	10	112696816	SHOC2;RPL13AP6	Open sea	-1.47145	0.2607	1.66e-08	-	27105112_hiv_infection_discovery	27105112_hiv_infection_discovery	112696816	112696816	chr10	SHOC2;RPL13AP6
cg00542261	chr10:71121415	10	71121415	HK1	Open sea	-0.003	0.001	2.55e-05	-	27040690_maternal_smoking_in_pregnancy_sustained_maternal_smoking_in_pregnancy_effect_on_newborns_adjusted_for_cell_counts	27040690_maternal_smoking_in_pregnancy_sustained_maternal_smoking_in_pregnancy_effect_on_newborns_adjusted_for_cell_counts	71121415	71121415	chr10	HK1
cg00542261	chr10:71121415	10	71121415	HK1	Open sea	1.96965	0.11375	6.26e-30	-	25282492_fetal_vs_adult_liver	25282492_fetal_vs_adult_liver	71121415	71121415	chr10	HK1
cg00543474	chr10:134260981	10	134260981	C10orf91	Open sea	-1.91969	0.11713	2.46e-28	-	25282492_fetal_vs_adult_liver	25282492_fetal_vs_adult_liver	134260981	134260981	chr10	C10orf91
cg00543474	chr10:134260981	10	134260981	C10orf91	Open sea	0.09003	0.0152	3.29e-09	-	25650246_gestational_age	25650246_gestational_age	134260981	134260981	chr10	C10orf91
cg00544337	chr10:82116203	10	82116203	DYDC2;DYDC1	Island	0.0041	0.001	2.5e-05	-	27651444_smoking_current_vs_never_smoking	27651444_smoking_current_vs_never_smoking	82116203	82116203	chr10	DYDC2;DYDC1
cg00544337	chr10:82116203	10	82116203	DYDC2;DYDC1	Island			2.45e-08	-	26500701_sex_kora_f4	26500701_sex_kora_f4	82116203	82116203	chr10	DYDC2;DYDC1
cg00544337	chr10:82116203	10	82116203	DYDC2;DYDC1	Island	-1.99923	0.12164	2.05e-28	-	25282492_fetal_vs_adult_liver	25282492_fetal_vs_adult_liver	82116203	82116203	chr10	DYDC2;DYDC1
cg00546180	chr10:103815814	10	103815814	C10orf76	Island			2.78e-08	-	26857698_primary_sjogrens_syndrome_whole_blood	26857698_primary_sjogrens_syndrome_whole_blood	103815814	103815814	chr10	C10orf76
cg00547480	chr10:103875961	10	103875961	LDB1	North shelf	17.52	4.02	1.3e-05	-	28002404_body_mass_index_european_ancestry_discovery	28002404_body_mass_index_european_ancestry_discovery	103875961	103875961	chr10	LDB1
cg00547480	chr10:103875961	10	103875961	LDB1	North shelf	31.36	5.65	1.1e-06	-	28002404_body_mass_index_south_asian_ancestry_discovery	28002404_body_mass_index_south_asian_ancestry_discovery	103875961	103875961	chr10	LDB1
cg00547480	chr10:103875961	10	103875961	LDB1	North shelf	22	3.6	1.1e-08	-	28002404_body_mass_index_all_ancestry_discovery	28002404_body_mass_index_all_ancestry_discovery	103875961	103875961	chr10	LDB1
cg00547480	chr10:103875961	10	103875961	LDB1	North shelf			1.1e-09	-	28002404_body_mass_index_discovery_and_replication	28002404_body_mass_index_discovery_and_replication	103875961	103875961	chr10	LDB1
cg00551387	chr10:24874291	10	24874291	ARHGAP21	Open sea	-1.58497	0.2977	1.01e-07	-	27105112_hiv_infection_discovery	27105112_hiv_infection_discovery	24874291	24874291	chr10	ARHGAP21
cg00552696	chr10:29195190	10	29195190	-	Open sea			6.06e-36	-	23526956_clear_cell_renal_carcinoma	23526956_clear_cell_renal_carcinoma	29195190	29195190	chr10	-
cg00555393	chr10:15077929	10	15077929	-	Open sea	0.000625	0.000133	2.74e-06	-	27717397_gestational_age_last_menstrual_periodestimated_gestational_age	27717397_gestational_age_last_menstrual_periodestimated_gestational_age	15077929	15077929	chr10	-
cg00557947	chr10:102419245	10	102419245	-	Island			8.47e-23	-	24500968_pancreatic_ductal_adenocarcinoma	24500968_pancreatic_ductal_adenocarcinoma	102419245	102419245	chr10	-
cg00560482	chr10:124895474	10	124895474	HMX3	Island			8.42e-06	-	24500968_pancreatic_ductal_adenocarcinoma	24500968_pancreatic_ductal_adenocarcinoma	124895474	124895474	chr10	HMX3
cg00560542	chr10:75407634	10	75407634	SYNPO2L	Island	1.09316	0.2001	4.7e-08	-	27105112_hiv_infection_discovery	27105112_hiv_infection_discovery	75407634	75407634	chr10	SYNPO2L
cg00560542	chr10:75407634	10	75407634	SYNPO2L	Island			4.24e-39	-	23526956_clear_cell_renal_carcinoma	23526956_clear_cell_renal_carcinoma	75407634	75407634	chr10	SYNPO2L
cg00560542	chr10:75407634	10	75407634	SYNPO2L	Island	0.748308	0.0772	3.1e-22	-	25888029_ageing	25888029_ageing	75407634	75407634	chr10	SYNPO2L
cg00560722	chr10:101989177	10	101989177	CHUK	Island	-1.0705	0.2335	4.56e-06	-	27105112_hiv_infection_discovery	27105112_hiv_infection_discovery	101989177	101989177	chr10	CHUK
cg00562504	chr10:468347	10	468347	DIP2C	South shore	0.000491	0.000109	6.76e-06	-	27717397_gestational_age_last_menstrual_periodestimated_gestational_age	27717397_gestational_age_last_menstrual_periodestimated_gestational_age	468347	468347	chr10	DIP2C
cg00564723	chr10:75632066	10	75632066	CAMK2G	North shore	1.04201	0.2436	1.89e-05	-	27105112_hiv_infection_discovery	27105112_hiv_infection_discovery	75632066	75632066	chr10	CAMK2G
cg00572560	chr10:30093517	10	30093517	-	Open sea	-0.000191	4.2e-05	4.6e-06	-	27843151_alcohol_consumption_per_day_european_ancestry	27843151_alcohol_consumption_per_day_european_ancestry	30093517	30093517	chr10	-
cg00572560	chr10:30093517	10	30093517	-	Open sea			9.21e-61	-	28056824_age_4_vs_age_0	28056824_age_4_vs_age_0	30093517	30093517	chr10	-
cg00572560	chr10:30093517	10	30093517	-	Open sea	2.05789	0.10207	1.53e-34	-	25282492_fetal_vs_adult_liver	25282492_fetal_vs_adult_liver	30093517	30093517	chr10	-
cg00572560	chr10:30093517	10	30093517	-	Open sea			9.1e-44	-	23526956_clear_cell_renal_carcinoma	23526956_clear_cell_renal_carcinoma	30093517	30093517	chr10	-
cg00572739	chr10:18948122	10	18948122	ARL5B	Island	0.00627	0.0011	5.37e-09	-	23334450_rheumatoid_arthritis	23334450_rheumatoid_arthritis	18948122	18948122	chr10	ARL5B
cg00579595	chr10:131264575	10	131264575	MGMT	North shore	-2.78524	0.4123	1.42e-11	-	27105112_hiv_infection_discovery	27105112_hiv_infection_discovery	131264575	131264575	chr10	MGMT
cg00579859	chr10:60026291	10	60026291	IPMK	North shore	0.00871	0.0016	3.09e-08	-	23334450_rheumatoid_arthritis	23334450_rheumatoid_arthritis	60026291	60026291	chr10	IPMK
cg00580562	chr10:21789124	10	21789124	-	Island			8.91e-07	-	26500701_sex_kora_f4	26500701_sex_kora_f4	21789124	21789124	chr10	-
cg00580562	chr10:21789124	10	21789124	-	Island	0.1518	0.0204	8.76e-14	-	25650246_gestational_age	25650246_gestational_age	21789124	21789124	chr10	-
cg00580715	chr10:133508590	10	133508590	-	Island	0.21839	0.0383	1.2e-08	-	25650246_gestational_age	25650246_gestational_age	133508590	133508590	chr10	-
cg00584016	chr10:134861184	10	134861184	-	Island	0.1273	0.0213	2.28e-09	-	25650246_gestational_age	25650246_gestational_age	134861184	134861184	chr10	-
cg00585174	chr10:134499472	10	134499472	INPP5A	Open sea	-0.01368	0.0022	2.9e-10	-	23334450_rheumatoid_arthritis	23334450_rheumatoid_arthritis	134499472	134499472	chr10	INPP5A
cg00585558	chr10:92631152	10	92631152	RPP30	Open sea	0.01608	0.003	6.87e-08	-	23334450_rheumatoid_arthritis	23334450_rheumatoid_arthritis	92631152	92631152	chr10	RPP30
cg00588614	chr10:43932900	10	43932900	ZNF487	South shore	-0.0045	0.0009	1.4e-06	-	27651444_smoking_current_vs_never_smoking	27651444_smoking_current_vs_never_smoking	43932900	43932900	chr10	ZNF487
cg00588614	chr10:43932900	10	43932900	ZNF487	South shore			1.64e-11	-	28056824_age_4_vs_age_0	28056824_age_4_vs_age_0	43932900	43932900	chr10	ZNF487
cg00588614	chr10:43932900	10	43932900	ZNF487	South shore	1.38953	0.07391	2.16e-32	-	25282492_fetal_vs_adult_liver	25282492_fetal_vs_adult_liver	43932900	43932900	chr10	ZNF487
cg00590260	chr10:530805	10	530805	DIP2C	Island			3.2e-07	-	26500701_sex_kora_f4	26500701_sex_kora_f4	530805	530805	chr10	DIP2C
cg00591421	chr10:106468736	10	106468736	SORCS3	Open sea	-0.000676	0.00015	7.65e-06	-	27717397_gestational_age_last_menstrual_periodestimated_gestational_age	27717397_gestational_age_last_menstrual_periodestimated_gestational_age	106468736	106468736	chr10	SORCS3
cg00591421	chr10:106468736	10	106468736	SORCS3	Open sea			6.04e-06	-	26500701_sex_kora_f4	26500701_sex_kora_f4	106468736	106468736	chr10	SORCS3
cg00591421	chr10:106468736	10	106468736	SORCS3	Open sea	-0.14899	0.0197	4.35e-14	-	25650246_gestational_age	25650246_gestational_age	106468736	106468736	chr10	SORCS3
cg00593048	chr10:3111452	10	3111452	PFKP	South shore	0.01152	0.0019	7.45e-10	-	23334450_rheumatoid_arthritis	23334450_rheumatoid_arthritis	3111452	3111452	chr10	PFKP
cg00593298	chr10:13890043	10	13890043	FRMD4A	Open sea	-0.20764	0.0343	1.34e-09	-	25650246_gestational_age	25650246_gestational_age	13890043	13890043	chr10	FRMD4A
cg00593962	chr10:35931659	10	35931659	FZD8	Island	0.974002	0.2494	9.43e-05	-	27105112_hiv_infection_discovery	27105112_hiv_infection_discovery	35931659	35931659	chr10	FZD8
cg00593962	chr10:35931659	10	35931659	FZD8	Island	0.00733	0.0012	2.34e-10	-	23334450_rheumatoid_arthritis	23334450_rheumatoid_arthritis	35931659	35931659	chr10	FZD8
cg00594191	chr10:11755103	10	11755103	-	Open sea	-0.0106	0.0024	1.1e-05	-	27651444_smoking_current_vs_never_smoking	27651444_smoking_current_vs_never_smoking	11755103	11755103	chr10	-
cg00594191	chr10:11755103	10	11755103	-	Open sea			7.62e-96	-	28056824_age_4_vs_age_0	28056824_age_4_vs_age_0	11755103	11755103	chr10	-
cg00602416	chr10:21797819	10	21797819	-	Island	0.000683	0.00011	7.68e-10	-	27717397_gestational_age_ultrasoundestimated_gestational_age	27717397_gestational_age_ultrasoundestimated_gestational_age	21797819	21797819	chr10	-
cg00602416	chr10:21797819	10	21797819	-	Island	0.000515	0.000113	5.98e-06	-	27717397_gestational_age_last_menstrual_periodestimated_gestational_age	27717397_gestational_age_last_menstrual_periodestimated_gestational_age	21797819	21797819	chr10	-
cg00602416	chr10:21797819	10	21797819	-	Island	-1.89837	0.10859	3.27e-30	-	25282492_fetal_vs_adult_liver	25282492_fetal_vs_adult_liver	21797819	21797819	chr10	-
cg00602416	chr10:21797819	10	21797819	-	Island			1.99e-26	-	23526956_clear_cell_renal_carcinoma	23526956_clear_cell_renal_carcinoma	21797819	21797819	chr10	-
cg00603371	chr10:119300783	10	119300783	EMX2;EMX2OS	North shore	0.000327	8.2e-05	6.98e-05	-	28708104_juice_consumption	28708104_juice_consumption	119300783	119300783	chr10	EMX2;EMX2OS
cg00606464	chr10:98345666	10	98345666	TM9SF3	North shore	0.00759	0.0013	5.03e-09	-	23334450_rheumatoid_arthritis	23334450_rheumatoid_arthritis	98345666	98345666	chr10	TM9SF3
cg00606880	chr10:63213784	10	63213784	TMEM26	South shore	0.000323	8.2e-05	8.86e-05	-	27717397_gestational_age_last_menstrual_periodestimated_gestational_age	27717397_gestational_age_last_menstrual_periodestimated_gestational_age	63213784	63213784	chr10	TMEM26
cg00606880	chr10:63213784	10	63213784	TMEM26	South shore	0.004	0.001	9.43e-05	-	27040690_maternal_smoking_in_pregnancy_any_maternal_smoking_in_pregnancy_effect_on_newborns	27040690_maternal_smoking_in_pregnancy_any_maternal_smoking_in_pregnancy_effect_on_newborns	63213784	63213784	chr10	TMEM26
cg00606880	chr10:63213784	10	63213784	TMEM26	South shore	0.1762	0.0234	4.5e-14	-	25650246_gestational_age	25650246_gestational_age	63213784	63213784	chr10	TMEM26
cg00609367	chr10:84983391	10	84983391	-	Open sea	-2.01814	0.3	1.74e-11	-	27105112_hiv_infection_discovery	27105112_hiv_infection_discovery	84983391	84983391	chr10	-
cg00612625	chr10:100991745	10	100991745	HPSE2	North shore	0.19819	0.0329	1.79e-09	-	25650246_gestational_age	25650246_gestational_age	100991745	100991745	chr10	HPSE2
cg00613113	chr10:80720100	10	80720100	LOC283050	Open sea	-0.724569	0.0872	9.26e-17	-	25888029_ageing	25888029_ageing	80720100	80720100	chr10	LOC283050
cg00613753	chr10:6622433	10	6622433	PRKCQ	Island	1.58651	0.2472	1.38e-10	-	27105112_hiv_infection_discovery	27105112_hiv_infection_discovery	6622433	6622433	chr10	PRKCQ
cg00613914	chr10:73569753	10	73569753	CDH23	South shelf	-0.005312	0.001295	4.12e-05	-	27572077_schizophrenia_phase_1	27572077_schizophrenia_phase_1	73569753	73569753	chr10	CDH23
cg00613914	chr10:73569753	10	73569753	CDH23	South shelf	-1.29791	0.2435	9.85e-08	-	27105112_hiv_infection_discovery	27105112_hiv_infection_discovery	73569753	73569753	chr10	CDH23
cg00614684	chr10:180265	10	180265	ZMYND11	North shore	0.01204	0.0016	2e-13	-	23334450_rheumatoid_arthritis	23334450_rheumatoid_arthritis	180265	180265	chr10	ZMYND11
cg00618155	chr10:72459629	10	72459629	ADAMTS14	Open sea			8.38e-15	-	24500968_pancreatic_ductal_adenocarcinoma	24500968_pancreatic_ductal_adenocarcinoma	72459629	72459629	chr10	ADAMTS14
cg00618725	chr10:131265159	10	131265159	MGMT	Island	1.48293	0.2656	2.35e-08	-	27105112_hiv_infection_discovery	27105112_hiv_infection_discovery	131265159	131265159	chr10	MGMT
cg00620062	chr10:23487775	10	23487775	-	Island	1.27082	0.2534	5.28e-07	-	27105112_hiv_infection_discovery	27105112_hiv_infection_discovery	23487775	23487775	chr10	-
cg00622133	chr10:104206339	10	104206339	-	North shelf	-1.42537	0.2534	1.86e-08	-	27105112_hiv_infection_discovery	27105112_hiv_infection_discovery	104206339	104206339	chr10	-
cg00623593	chr10:128767610	10	128767610	DOCK1	Open sea			3.69e-44	-	23526956_clear_cell_renal_carcinoma	23526956_clear_cell_renal_carcinoma	128767610	128767610	chr10	DOCK1
cg00624332	chr10:103880351	10	103880351	LDB1	Island	1.74466	0.2712	1.25e-10	-	27105112_hiv_infection_discovery	27105112_hiv_infection_discovery	103880351	103880351	chr10	LDB1
cg00626110	chr10:134599836	10	134599836	NKX6-2	Island	0.00869	0.0015	1.27e-08	-	23334450_rheumatoid_arthritis	23334450_rheumatoid_arthritis	134599836	134599836	chr10	NKX6-2
cg00627798	chr10:99696032	10	99696032	CRTAC1	Open sea	-0.000232	5.6e-05	3.22e-05	-	27717397_gestational_age_ultrasoundestimated_gestational_age	27717397_gestational_age_ultrasoundestimated_gestational_age	99696032	99696032	chr10	CRTAC1
cg00632657	chr10:27703336	10	27703336	PTCHD3	Island			1.94e-14	-	26500701_sex_kora_f4	26500701_sex_kora_f4	27703336	27703336	chr10	PTCHD3
cg00634698	chr10:71123842	10	71123842	HK1	Open sea	0.000335	7.9e-05	2.44e-05	-	27717397_gestational_age_ultrasoundestimated_gestational_age	27717397_gestational_age_ultrasoundestimated_gestational_age	71123842	71123842	chr10	HK1
cg00634698	chr10:71123842	10	71123842	HK1	Open sea	0.000744	0.000104	1.44e-12	-	27717397_gestational_age_last_menstrual_periodestimated_gestational_age	27717397_gestational_age_last_menstrual_periodestimated_gestational_age	71123842	71123842	chr10	HK1
cg00634698	chr10:71123842	10	71123842	HK1	Open sea			1.37e-31	-	28056824_age_4_vs_age_0	28056824_age_4_vs_age_0	71123842	71123842	chr10	HK1
cg00634698	chr10:71123842	10	71123842	HK1	Open sea	0.711584	0.082	4.19e-18	-	25888029_ageing	25888029_ageing	71123842	71123842	chr10	HK1
cg00637047	chr10:38384101	10	38384101	ZNF37A	South shore	-1.15187	0.2494	3.86e-06	-	27105112_hiv_infection_discovery	27105112_hiv_infection_discovery	38384101	38384101	chr10	ZNF37A
cg00639517	chr10:131505762	10	131505762	MGMT	Open sea	2.76357	0.24943	2.62e-18	-	25282492_fetal_vs_adult_liver	25282492_fetal_vs_adult_liver	131505762	131505762	chr10	MGMT
cg00641873	chr10:16478854	10	16478854	PTER	Island	-1.1106	0.2486	7.9e-06	-	27105112_hiv_infection_discovery	27105112_hiv_infection_discovery	16478854	16478854	chr10	PTER
cg00643123	chr10:43723859	10	43723859	RASGEF1A	North shore			1.88e-06	-	26500701_sex_kora_f4	26500701_sex_kora_f4	43723859	43723859	chr10	RASGEF1A
cg00644351	chr10:121271840	10	121271840	RGS10	Open sea	0.574205	0.0982	4.97e-09	-	25888029_ageing	25888029_ageing	121271840	121271840	chr10	RGS10
cg00645593	chr10:35930499	10	35930499	FZD8	Island			5.87e-08	-	28550290_nonsyndromic_cleft_lip_and_palate_discovery	28550290_nonsyndromic_cleft_lip_and_palate_discovery	35930499	35930499	chr10	FZD8
cg00645593	chr10:35930499	10	35930499	FZD8	Island	0.01928	0.0034	2.19e-08	-	23334450_rheumatoid_arthritis	23334450_rheumatoid_arthritis	35930499	35930499	chr10	FZD8
cg00646347	chr10:135044856	10	135044856	UTF1	Island			3.37e-32	-	23526956_clear_cell_renal_carcinoma	23526956_clear_cell_renal_carcinoma	135044856	135044856	chr10	UTF1
cg00646347	chr10:135044856	10	135044856	UTF1	Island			3.77e-26	-	24500968_pancreatic_ductal_adenocarcinoma	24500968_pancreatic_ductal_adenocarcinoma	135044856	135044856	chr10	UTF1
cg00648452	chr10:3537285	10	3537285	-	Open sea	-0.01283	0.0016	1.56e-15	-	23334450_rheumatoid_arthritis	23334450_rheumatoid_arthritis	3537285	3537285	chr10	-
cg00649199	chr10:82119370	10	82119370	DYDC2	South shelf	-2.62241	0.3457	3.33e-14	-	27105112_hiv_infection_discovery	27105112_hiv_infection_discovery	82119370	82119370	chr10	DYDC2
cg00650795	chr10:135271052	10	135271052	LOC619207	Island	-0.00022	5.3e-05	3.32e-05	-	27717397_gestational_age_ultrasoundestimated_gestational_age	27717397_gestational_age_ultrasoundestimated_gestational_age	135271052	135271052	chr10	LOC619207
cg00651087	chr10:103539519	10	103539519	-	Island			3.19e-05	-	26500701_sex_kora_f4	26500701_sex_kora_f4	103539519	103539519	chr10	-
cg00651087	chr10:103539519	10	103539519	-	Island	0.636589	0.0921	4.85e-12	-	25888029_ageing	25888029_ageing	103539519	103539519	chr10	-
cg00652657	chr10:131761587	10	131761587	EBF3	Island	0.0021	0.0004	5.5e-08	-	27651444_smoking_current_vs_never_smoking	27651444_smoking_current_vs_never_smoking	131761587	131761587	chr10	EBF3
cg00653650	chr10:102245802	10	102245802	-	South shelf			1.44e-47	-	23526956_clear_cell_renal_carcinoma	23526956_clear_cell_renal_carcinoma	102245802	102245802	chr10	-
cg00653847	chr10:102100212	10	102100212	-	Open sea			6.1e-05	-	26500701_sex_kora_f4	26500701_sex_kora_f4	102100212	102100212	chr10	-
cg00657202	chr10:131309164	10	131309164	MGMT	Open sea	0.004	0.0009	1.2e-05	-	27651444_smoking_current_vs_never_smoking	27651444_smoking_current_vs_never_smoking	131309164	131309164	chr10	MGMT
cg00657202	chr10:131309164	10	131309164	MGMT	Open sea	-1.89158	0.3175	2.56e-09	-	27105112_hiv_infection_discovery	27105112_hiv_infection_discovery	131309164	131309164	chr10	MGMT
cg00661320	chr10:73848825	10	73848825	SPOCK2	South shore	1.06033	0.1993	1.04e-07	-	27105112_hiv_infection_discovery	27105112_hiv_infection_discovery	73848825	73848825	chr10	SPOCK2
cg00661320	chr10:73848825	10	73848825	SPOCK2	South shore	0.20272	0.025	5e-16	-	25650246_gestational_age	25650246_gestational_age	73848825	73848825	chr10	SPOCK2
cg00661347	chr10:71661228	10	71661228	COL13A1	Open sea	-0.00548	0.00127	8.03e-06	-	28811542_age	28811542_age	71661228	71661228	chr10	COL13A1
cg00661347	chr10:71661228	10	71661228	COL13A1	Open sea			1.79e-22	-	28056824_age_4_vs_age_0	28056824_age_4_vs_age_0	71661228	71661228	chr10	COL13A1
cg00661347	chr10:71661228	10	71661228	COL13A1	Open sea			7.91e-05	-	26500701_sex_kora_f4	26500701_sex_kora_f4	71661228	71661228	chr10	COL13A1
cg00661347	chr10:71661228	10	71661228	COL13A1	Open sea	-1.88612	0.09226	5.6e-35	-	25282492_fetal_vs_adult_liver	25282492_fetal_vs_adult_liver	71661228	71661228	chr10	COL13A1
cg00669212	chr10:99601099	10	99601099	-	Open sea	0.03554	0.0043	1.13e-16	-	23334450_rheumatoid_arthritis	23334450_rheumatoid_arthritis	99601099	99601099	chr10	-
cg00673251	chr10:11784140	10	11784140	ECHDC3	North shore	0.01275	0.0022	7.47e-09	-	23334450_rheumatoid_arthritis	23334450_rheumatoid_arthritis	11784140	11784140	chr10	ECHDC3
cg00674004	chr10:101280750	10	101280750	-	North shore	-0.06644	0.015728	6.05e-05	-	28603561_cleft_palate_vs_cleft_lip	28603561_cleft_palate_vs_cleft_lip	101280750	101280750	chr10	-
cg00674004	chr10:101280750	10	101280750	-	North shore			8.46e-87	-	28056824_age_4_vs_age_0	28056824_age_4_vs_age_0	101280750	101280750	chr10	-
cg00675372	chr10:130201069	10	130201069	-	Open sea			6.7e-30	-	23526956_clear_cell_renal_carcinoma	23526956_clear_cell_renal_carcinoma	130201069	130201069	chr10	-
cg00675569	chr10:45914840	10	45914840	ALOX5	Island	0.00797	0.0014	1.68e-08	-	23334450_rheumatoid_arthritis	23334450_rheumatoid_arthritis	45914840	45914840	chr10	ALOX5
cg00676833	chr10:134730258	10	134730258	-	North shore	-0.00571	0.001217	1.35e-06	-	28811542_age	28811542_age	134730258	134730258	chr10	-
cg00676833	chr10:134730258	10	134730258	-	North shore			2.22e-25	-	28056824_age_4_vs_age_0	28056824_age_4_vs_age_0	134730258	134730258	chr10	-
cg00677195	chr10:7661611	10	7661611	ITIH5	Open sea	-1.01393	0.2549	6.97e-05	-	27105112_hiv_infection_discovery	27105112_hiv_infection_discovery	7661611	7661611	chr10	ITIH5
cg00690609	chr10:72218900	10	72218900	-	South shore	0.547746	0.1384	7.61e-05	-	26553366_sex	26553366_sex	72218900	72218900	chr10	-
cg00690609	chr10:72218900	10	72218900	-	South shore			4.12e-38	-	26500701_sex_kora_f4	26500701_sex_kora_f4	72218900	72218900	chr10	-
cg00690609	chr10:72218900	10	72218900	-	South shore			6.38e-10	-	26500701_sex_kora_f3	26500701_sex_kora_f3	72218900	72218900	chr10	-
cg00690609	chr10:72218900	10	72218900	-	South shore	-1.5108	0.1214	5.11e-21	-	25282492_fetal_vs_adult_liver	25282492_fetal_vs_adult_liver	72218900	72218900	chr10	-
cg00690609	chr10:72218900	10	72218900	-	South shore			1.93e-09	-	25249537_sex_discovery	25249537_sex_discovery	72218900	72218900	chr10	-
cg00690609	chr10:72218900	10	72218900	-	South shore			4.44e-16	-	25249537_sex_replication	25249537_sex_replication	72218900	72218900	chr10	-
cg00690901	chr10:61043150	10	61043150	FAM13C	Open sea	-0.01189	0.0021	9.6e-09	-	23334450_rheumatoid_arthritis	23334450_rheumatoid_arthritis	61043150	61043150	chr10	FAM13C
cg00693419	chr10:79325320	10	79325320	KCNMA1	Open sea	-2.09904	0.08576	8.87e-41	-	25282492_fetal_vs_adult_liver	25282492_fetal_vs_adult_liver	79325320	79325320	chr10	KCNMA1
cg00694258	chr10:32038939	10	32038939	-	Open sea	-0.001951	0.000174	1.26e-27	-	27717397_gestational_age_ultrasoundestimated_gestational_age	27717397_gestational_age_ultrasoundestimated_gestational_age	32038939	32038939	chr10	-
cg00694258	chr10:32038939	10	32038939	-	Open sea	-0.001411	0.000153	1.59e-19	-	27717397_gestational_age_last_menstrual_periodestimated_gestational_age	27717397_gestational_age_last_menstrual_periodestimated_gestational_age	32038939	32038939	chr10	-
cg00694258	chr10:32038939	10	32038939	-	Open sea	-0.31273	0.0367	1.69e-17	-	25650246_gestational_age	25650246_gestational_age	32038939	32038939	chr10	-
cg00699831	chr10:102116398	10	102116398	SCD	Open sea	0.0022	0.000559	8.18e-05	-	26731791_air_pollution_exposure_28day_trailing_average_particle_matter_concentration	26731791_air_pollution_exposure_28day_trailing_average_particle_matter_concentration	102116398	102116398	chr10	SCD
cg00699945	chr10:134600651	10	134600651	NKX6-2	Island			8.39e-24	-	23526956_clear_cell_renal_carcinoma	23526956_clear_cell_renal_carcinoma	134600651	134600651	chr10	NKX6-2
cg00699945	chr10:134600651	10	134600651	NKX6-2	Island	0.755677	0.1071	1.73e-12	-	25888029_ageing	25888029_ageing	134600651	134600651	chr10	NKX6-2
cg00701951	chr10:124228478	10	124228478	HTRA1	Open sea	-0.000411	9.8e-05	3.12e-05	-	27717397_gestational_age_ultrasoundestimated_gestational_age	27717397_gestational_age_ultrasoundestimated_gestational_age	124228478	124228478	chr10	HTRA1
cg00701951	chr10:124228478	10	124228478	HTRA1	Open sea	-0.000489	8.9e-05	5.12e-08	-	27717397_gestational_age_last_menstrual_periodestimated_gestational_age	27717397_gestational_age_last_menstrual_periodestimated_gestational_age	124228478	124228478	chr10	HTRA1
cg00701951	chr10:124228478	10	124228478	HTRA1	Open sea			2.53e-52	-	23526956_clear_cell_renal_carcinoma	23526956_clear_cell_renal_carcinoma	124228478	124228478	chr10	HTRA1
cg00706648	chr10:101581606	10	101581606	ABCC2	Open sea	-1.61866	0.3102	1.81e-07	-	27105112_hiv_infection_discovery	27105112_hiv_infection_discovery	101581606	101581606	chr10	ABCC2
cg00712181	chr10:71577188	10	71577188	COL13A1	Open sea	-1.09189	0.2174	5.08e-07	-	27105112_hiv_infection_discovery	27105112_hiv_infection_discovery	71577188	71577188	chr10	COL13A1
cg00712181	chr10:71577188	10	71577188	COL13A1	Open sea	0.01366	0.0018	3.75e-14	-	23334450_rheumatoid_arthritis	23334450_rheumatoid_arthritis	71577188	71577188	chr10	COL13A1
cg00712510	chr10:71074350	10	71074350	HK1	North shelf	-1.13996	0.2583	1.02e-05	-	27105112_hiv_infection_discovery	27105112_hiv_infection_discovery	71074350	71074350	chr10	HK1
cg00714725	chr10:94825576	10	94825576	CYP26C1	Island	0.01831	0.0028	5.88e-11	-	23334450_rheumatoid_arthritis	23334450_rheumatoid_arthritis	94825576	94825576	chr10	CYP26C1
cg00714725	chr10:94825576	10	94825576	CYP26C1	Island			1.36e-14	-	23526956_clear_cell_renal_carcinoma	23526956_clear_cell_renal_carcinoma	94825576	94825576	chr10	CYP26C1
cg00722081	chr10:61147668	10	61147668	-	Open sea			6.18e-43	-	23526956_clear_cell_renal_carcinoma	23526956_clear_cell_renal_carcinoma	61147668	61147668	chr10	-
cg00722081	chr10:61147668	10	61147668	-	Open sea			3.08e-15	-	24500968_pancreatic_ductal_adenocarcinoma	24500968_pancreatic_ductal_adenocarcinoma	61147668	61147668	chr10	-
cg00725244	chr10:86088681	10	86088681	FAM190B	Island	1.36622	0.2406	1.37e-08	-	27105112_hiv_infection_discovery	27105112_hiv_infection_discovery	86088681	86088681	chr10	FAM190B
cg00725244	chr10:86088681	10	86088681	FAM190B	Island			1.17e-07	-	26857698_primary_sjogrens_syndrome_whole_blood	26857698_primary_sjogrens_syndrome_whole_blood	86088681	86088681	chr10	FAM190B
cg00730561	chr10:102279703	10	102279703	SEC31B	Island	-0.000475	0.000113	2.78e-05	-	27717397_gestational_age_last_menstrual_periodestimated_gestational_age	27717397_gestational_age_last_menstrual_periodestimated_gestational_age	102279703	102279703	chr10	SEC31B
cg00730561	chr10:102279703	10	102279703	SEC31B	Island			7.53e-123	-	28056824_age_4_vs_age_0	28056824_age_4_vs_age_0	102279703	102279703	chr10	SEC31B
cg00730561	chr10:102279703	10	102279703	SEC31B	Island			8.5e-07	-	27142338_smoking_current_vs_never_smoking	27142338_smoking_current_vs_never_smoking	102279703	102279703	chr10	SEC31B
cg00730561	chr10:102279703	10	102279703	SEC31B	Island			1.52e-14	-	26500701_sex_kora_f4	26500701_sex_kora_f4	102279703	102279703	chr10	SEC31B
cg00733780	chr10:26505127	10	26505127	GAD2	Island			2.23e-09	-	26857698_primary_sjogrens_syndrome_whole_blood	26857698_primary_sjogrens_syndrome_whole_blood	26505127	26505127	chr10	GAD2
cg00733780	chr10:26505127	10	26505127	GAD2	Island	0.01413	0.0027	1.19e-07	-	23334450_rheumatoid_arthritis	23334450_rheumatoid_arthritis	26505127	26505127	chr10	GAD2
cg00733780	chr10:26505127	10	26505127	GAD2	Island			7.01e-13	-	24500968_pancreatic_ductal_adenocarcinoma	24500968_pancreatic_ductal_adenocarcinoma	26505127	26505127	chr10	GAD2
cg00734979	chr10:106004998	10	106004998	-	Open sea	-1.4246	0.2585	3.56e-08	-	27105112_hiv_infection_discovery	27105112_hiv_infection_discovery	106004998	106004998	chr10	-
cg00741523	chr10:31236948	10	31236948	ZNF438	Open sea	-2.10112	0.3105	1.32e-11	-	27105112_hiv_infection_discovery	27105112_hiv_infection_discovery	31236948	31236948	chr10	ZNF438
cg00741609	chr10:102893925	10	102893925	TLX1	Island			7.41e-18	-	24500968_pancreatic_ductal_adenocarcinoma	24500968_pancreatic_ductal_adenocarcinoma	102893925	102893925	chr10	TLX1
cg00744431	chr10:134226547	10	134226547	PWWP2B	Open sea			3.5e-22	-	28056824_age_4_vs_age_0	28056824_age_4_vs_age_0	134226547	134226547	chr10	PWWP2B
cg00744431	chr10:134226547	10	134226547	PWWP2B	Open sea			2.24e-10	-	26857698_primary_sjogrens_syndrome_whole_blood	26857698_primary_sjogrens_syndrome_whole_blood	134226547	134226547	chr10	PWWP2B
cg00745046	chr10:133449506	10	133449506	-	Island	0.21747	0.0364	2.32e-09	-	25650246_gestational_age	25650246_gestational_age	133449506	133449506	chr10	-
cg00745555	chr10:135050896	10	135050896	VENTX	Island			2.02e-18	-	23526956_clear_cell_renal_carcinoma	23526956_clear_cell_renal_carcinoma	135050896	135050896	chr10	VENTX
cg00746157	chr10:45651238	10	45651238	LOC100133308	Open sea	0.962756	0.2386	5.46e-05	-	27105112_hiv_infection_discovery	27105112_hiv_infection_discovery	45651238	45651238	chr10	LOC100133308
cg00750430	chr10:118654150	10	118654150	KIAA1598	Open sea	-0.000667	0.000145	4.52e-06	-	27717397_gestational_age_last_menstrual_periodestimated_gestational_age	27717397_gestational_age_last_menstrual_periodestimated_gestational_age	118654150	118654150	chr10	KIAA1598
cg00750430	chr10:118654150	10	118654150	KIAA1598	Open sea	-1.78058	0.08457	6.65e-36	-	25282492_fetal_vs_adult_liver	25282492_fetal_vs_adult_liver	118654150	118654150	chr10	KIAA1598
cg00753287	chr10:126749347	10	126749347	CTBP2	Open sea			6.4e-59	-	28056824_age_4_vs_age_0	28056824_age_4_vs_age_0	126749347	126749347	chr10	CTBP2
cg00755980	chr10:63422640	10	63422640	C10orf107	Island	0.005	0.001	4.64e-05	-	27040690_maternal_smoking_in_pregnancy_sustained_maternal_smoking_in_pregnancy_effect_on_newborns_adjusted_for_cell_counts	27040690_maternal_smoking_in_pregnancy_sustained_maternal_smoking_in_pregnancy_effect_on_newborns_adjusted_for_cell_counts	63422640	63422640	chr10	C10orf107
cg00755980	chr10:63422640	10	63422640	C10orf107	Island			2.23e-25	-	23526956_clear_cell_renal_carcinoma	23526956_clear_cell_renal_carcinoma	63422640	63422640	chr10	C10orf107
cg00759634	chr10:125853788	10	125853788	-	South shore			2.5e-08	-	23332324_child_abuse	23332324_child_abuse	125853788	125853788	chr10	-
cg00759634	chr10:125853788	10	125853788	-	South shore	0.02227	0.0037	1.14e-09	-	23334450_rheumatoid_arthritis	23334450_rheumatoid_arthritis	125853788	125853788	chr10	-
cg00761859	chr10:33541169	10	33541169	NRP1	Open sea	-0.03322	0.0063	1.2e-07	-	23334450_rheumatoid_arthritis	23334450_rheumatoid_arthritis	33541169	33541169	chr10	NRP1
cg00762662	chr10:23727572	10	23727572	OTUD1	North shore			1.1e-09	-	28056824_age_4_vs_age_0	28056824_age_4_vs_age_0	23727572	23727572	chr10	OTUD1
cg00764058	chr10:50437065	10	50437065	-	Open sea	-0.0204	0.0029	4.4e-12	-	23334450_rheumatoid_arthritis	23334450_rheumatoid_arthritis	50437065	50437065	chr10	-
cg00765144	chr10:22023367	10	22023367	MLLT10	Open sea	-0.03285	0.0058	1.69e-08	-	23334450_rheumatoid_arthritis	23334450_rheumatoid_arthritis	22023367	22023367	chr10	MLLT10
cg00765254	chr10:103815936	10	103815936	C10orf76	Island	1.01106	0.2536	6.69e-05	-	27105112_hiv_infection_discovery	27105112_hiv_infection_discovery	103815936	103815936	chr10	C10orf76
cg00765254	chr10:103815936	10	103815936	C10orf76	Island			1.19e-09	-	25249537_sex_discovery	25249537_sex_discovery	103815936	103815936	chr10	C10orf76
cg00765254	chr10:103815936	10	103815936	C10orf76	Island			5.24e-11	-	25249537_sex_replication	25249537_sex_replication	103815936	103815936	chr10	C10orf76
cg00766678	chr10:103543183	10	103543183	NPM3	Island	-1.02329	0.2333	1.15e-05	-	27105112_hiv_infection_discovery	27105112_hiv_infection_discovery	103543183	103543183	chr10	NPM3
cg00770317	chr10:13424911	10	13424911	-	Open sea	-0.000538	0.000109	9.24e-07	-	27717397_gestational_age_last_menstrual_periodestimated_gestational_age	27717397_gestational_age_last_menstrual_periodestimated_gestational_age	13424911	13424911	chr10	-
cg00770317	chr10:13424911	10	13424911	-	Open sea	2.58289	0.12895	2.44e-34	-	25282492_fetal_vs_adult_liver	25282492_fetal_vs_adult_liver	13424911	13424911	chr10	-
cg00772091	chr10:124914911	10	124914911	BUB3	South shore	-0.0067	0.0015	5.9e-06	-	27651444_smoking_current_vs_never_smoking	27651444_smoking_current_vs_never_smoking	124914911	124914911	chr10	BUB3
cg00772091	chr10:124914911	10	124914911	BUB3	South shore	-0.13106	0.0182	5.22e-13	-	25650246_gestational_age	25650246_gestational_age	124914911	124914911	chr10	BUB3
cg00773413	chr10:77168431	10	77168431	C10orf41	Island	-2.93323	0.22084	1.22e-22	-	25282492_fetal_vs_adult_liver	25282492_fetal_vs_adult_liver	77168431	77168431	chr10	C10orf41
cg00775939	chr10:118301448	10	118301448	-	Open sea	-0.06138	0.0103	2.58e-09	-	25650246_gestational_age	25650246_gestational_age	118301448	118301448	chr10	-
cg00779130	chr10:89578165	10	89578165	ATAD1;CFLP1	Island	0.00896	0.0014	1.19e-10	-	23334450_rheumatoid_arthritis	23334450_rheumatoid_arthritis	89578165	89578165	chr10	ATAD1;CFLP1
cg00779313	chr10:1166994	10	1166994	WDR37	Open sea	-0.01014	0.0019	4.4e-08	-	23334450_rheumatoid_arthritis	23334450_rheumatoid_arthritis	1166994	1166994	chr10	WDR37
cg00780540	chr10:553457	10	553457	DIP2C	Open sea	-0.00999	0.0018	2.23e-08	-	23334450_rheumatoid_arthritis	23334450_rheumatoid_arthritis	553457	553457	chr10	DIP2C
cg00782367	chr10:98740667	10	98740667	C10orf12	Open sea	-0.01902	0.0036	1.58e-07	-	23334450_rheumatoid_arthritis	23334450_rheumatoid_arthritis	98740667	98740667	chr10	C10orf12
cg00783952	chr10:134999606	10	134999606	KNDC1	Island	0.20525	0.0316	8.33e-11	-	25650246_gestational_age	25650246_gestational_age	134999606	134999606	chr10	KNDC1
cg00787726	chr10:86113284	10	86113284	FAM190B	Open sea	1.82398	0.09066	1.78e-34	-	25282492_fetal_vs_adult_liver	25282492_fetal_vs_adult_liver	86113284	86113284	chr10	FAM190B
cg00787726	chr10:86113284	10	86113284	FAM190B	Open sea	0.01584	0.0027	4e-09	-	23334450_rheumatoid_arthritis	23334450_rheumatoid_arthritis	86113284	86113284	chr10	FAM190B
cg00788183	chr10:21814789	10	21814789	C10orf140	Island	-1.17231	0.2302	3.54e-07	-	27105112_hiv_infection_discovery	27105112_hiv_infection_discovery	21814789	21814789	chr10	C10orf140
cg00792235	chr10:1851472	10	1851472	-	Open sea			2.49e-09	-	26500701_sex_kora_f4	26500701_sex_kora_f4	1851472	1851472	chr10	-
cg00792235	chr10:1851472	10	1851472	-	Open sea	-0.10799	0.0189	1.12e-08	-	25650246_gestational_age	25650246_gestational_age	1851472	1851472	chr10	-
cg00797152	chr10:5541568	10	5541568	CALML5	South shore	0.973644	0.2407	5.22e-05	-	27105112_hiv_infection_discovery	27105112_hiv_infection_discovery	5541568	5541568	chr10	CALML5
cg00798850	chr10:35625974	10	35625974	CCNY	Island	-1.20327	0.2152	2.24e-08	-	27105112_hiv_infection_discovery	27105112_hiv_infection_discovery	35625974	35625974	chr10	CCNY
cg00801940	chr10:126433243	10	126433243	FAM53B	Island	0.00745	0.0011	3.43e-11	-	23334450_rheumatoid_arthritis	23334450_rheumatoid_arthritis	126433243	126433243	chr10	FAM53B
cg00803088	chr10:43600706	10	43600706	RET	Island	1.63507	0.232	1.83e-12	-	27105112_hiv_infection_discovery	27105112_hiv_infection_discovery	43600706	43600706	chr10	RET
cg00803088	chr10:43600706	10	43600706	RET	Island			7.89e-12	-	24500968_pancreatic_ductal_adenocarcinoma	24500968_pancreatic_ductal_adenocarcinoma	43600706	43600706	chr10	RET
cg00803827	chr10:43393846	10	43393846	-	Island			1.94e-16	-	24500968_pancreatic_ductal_adenocarcinoma	24500968_pancreatic_ductal_adenocarcinoma	43393846	43393846	chr10	-
cg00805360	chr10:135091210	10	135091210	ADAM8	South shore	-0.000574	0.000115	7.31e-07	-	27717397_gestational_age_last_menstrual_periodestimated_gestational_age	27717397_gestational_age_last_menstrual_periodestimated_gestational_age	135091210	135091210	chr10	ADAM8
cg00805360	chr10:135091210	10	135091210	ADAM8	South shore	-0.0142	0.0022	2.49e-10	-	28194238_highdensity_lipoprotein_cholesterol_discovery_and_replication	28194238_highdensity_lipoprotein_cholesterol_discovery_and_replication	135091210	135091210	chr10	ADAM8
cg00805360	chr10:135091210	10	135091210	ADAM8	South shore			9.95e-06	-	26500701_sex_kora_f4	26500701_sex_kora_f4	135091210	135091210	chr10	ADAM8
cg00805360	chr10:135091210	10	135091210	ADAM8	South shore	0.06508	0.0116	1.91e-08	-	25650246_gestational_age	25650246_gestational_age	135091210	135091210	chr10	ADAM8
cg00805496	chr10:60474759	10	60474759	LOC728640;BICC1	Open sea	-2.48919	0.3174	4.45e-15	-	27105112_hiv_infection_discovery	27105112_hiv_infection_discovery	60474759	60474759	chr10	LOC728640;BICC1
cg00805619	chr10:134420623	10	134420623	INPP5A	Open sea			1.82e-33	-	23526956_clear_cell_renal_carcinoma	23526956_clear_cell_renal_carcinoma	134420623	134420623	chr10	INPP5A
cg00806644	chr10:126889815	10	126889815	-	Open sea	-1.97562	0.10973	4.37e-31	-	25282492_fetal_vs_adult_liver	25282492_fetal_vs_adult_liver	126889815	126889815	chr10	-
cg00806644	chr10:126889815	10	126889815	-	Open sea	0.0144	0.0025	1.48e-08	-	23334450_rheumatoid_arthritis	23334450_rheumatoid_arthritis	126889815	126889815	chr10	-
cg00806644	chr10:126889815	10	126889815	-	Open sea			2.05e-20	-	24500968_pancreatic_ductal_adenocarcinoma	24500968_pancreatic_ductal_adenocarcinoma	126889815	126889815	chr10	-
cg00808243	chr10:86088214	10	86088214	FAM190B	North shore	1.36843	0.2427	1.72e-08	-	27105112_hiv_infection_discovery	27105112_hiv_infection_discovery	86088214	86088214	chr10	FAM190B
cg00809729	chr10:117969992	10	117969992	GFRA1	Open sea	1.3029	0.2907	7.4e-06	-	27105112_hiv_infection_discovery	27105112_hiv_infection_discovery	117969992	117969992	chr10	GFRA1
cg00812831	chr10:71488989	10	71488989	-	Open sea	0.892509	0.2074	1.68e-05	-	27105112_hiv_infection_discovery	27105112_hiv_infection_discovery	71488989	71488989	chr10	-
cg00816387	chr10:1975591	10	1975591	-	Open sea			1.34e-08	-	26500701_sex_kora_f4	26500701_sex_kora_f4	1975591	1975591	chr10	-
cg00816387	chr10:1975591	10	1975591	-	Open sea	0.28077	0.0429	6.14e-11	-	25650246_gestational_age	25650246_gestational_age	1975591	1975591	chr10	-
cg00816387	chr10:1975591	10	1975591	-	Open sea			2.76e-34	-	23526956_clear_cell_renal_carcinoma	23526956_clear_cell_renal_carcinoma	1975591	1975591	chr10	-
cg00816676	chr10:37970316	10	37970316	-	Island	-1.83281	0.2904	2.76e-10	-	27105112_hiv_infection_discovery	27105112_hiv_infection_discovery	37970316	37970316	chr10	-
cg00816676	chr10:37970316	10	37970316	-	Island	0.03725	0.0062	2.08e-09	-	23334450_rheumatoid_arthritis	23334450_rheumatoid_arthritis	37970316	37970316	chr10	-
cg00817464	chr10:111662876	10	111662876	XPNPEP1	Open sea			5.19e-34	-	23526956_clear_cell_renal_carcinoma	23526956_clear_cell_renal_carcinoma	111662876	111662876	chr10	XPNPEP1
cg00818106	chr10:134221503	10	134221503	PWWP2B	South shore	-1.50402	0.11481	2.73e-22	-	25282492_fetal_vs_adult_liver	25282492_fetal_vs_adult_liver	134221503	134221503	chr10	PWWP2B
cg00818106	chr10:134221503	10	134221503	PWWP2B	South shore			3.07e-32	-	23526956_clear_cell_renal_carcinoma	23526956_clear_cell_renal_carcinoma	134221503	134221503	chr10	PWWP2B
cg00818903	chr10:97667923	10	97667923	C10orf131	Island	0.01093	0.0016	4.4e-12	-	23334450_rheumatoid_arthritis	23334450_rheumatoid_arthritis	97667923	97667923	chr10	C10orf131
cg00820513	chr10:131713890	10	131713890	EBF3	Open sea	-0.33446	0.0385	3.78e-18	-	25650246_gestational_age	25650246_gestational_age	131713890	131713890	chr10	EBF3
cg00821051	chr10:131592591	10	131592591	-	Island	-0.981658	0.2299	1.96e-05	-	27105112_hiv_infection_discovery	27105112_hiv_infection_discovery	131592591	131592591	chr10	-
cg00822255	chr10:73579668	10	73579668	PSAP	Open sea	-1.83612	0.2951	4.89e-10	-	27105112_hiv_infection_discovery	27105112_hiv_infection_discovery	73579668	73579668	chr10	PSAP
cg00824018	chr10:105037661	10	105037661	INA	Island	0.0233	0.0037	1.51e-10	-	28811542_age	28811542_age	105037661	105037661	chr10	INA
cg00824018	chr10:105037661	10	105037661	INA	Island			9.99e-37	-	23526956_clear_cell_renal_carcinoma	23526956_clear_cell_renal_carcinoma	105037661	105037661	chr10	INA
cg00824018	chr10:105037661	10	105037661	INA	Island			1.2e-18	-	24500968_pancreatic_ductal_adenocarcinoma	24500968_pancreatic_ductal_adenocarcinoma	105037661	105037661	chr10	INA
cg00824018	chr10:105037661	10	105037661	INA	Island	0.643945	0.0733	1.51e-18	-	25888029_ageing	25888029_ageing	105037661	105037661	chr10	INA
cg00824767	chr10:23488272	10	23488272	-	Island			2.28e-16	-	24500968_pancreatic_ductal_adenocarcinoma	24500968_pancreatic_ductal_adenocarcinoma	23488272	23488272	chr10	-
cg00824767	chr10:23488272	10	23488272	-	Island	0.580012	0.0855	1.14e-11	-	25888029_ageing	25888029_ageing	23488272	23488272	chr10	-
cg00826767	chr10:101541852	10	101541852	ABCC2	Open sea	1.97715	0.1116	1.32e-30	-	25282492_fetal_vs_adult_liver	25282492_fetal_vs_adult_liver	101541852	101541852	chr10	ABCC2
cg00828709	chr10:50507071	10	50507071	C10orf71	Open sea			2e-31	-	23526956_clear_cell_renal_carcinoma	23526956_clear_cell_renal_carcinoma	50507071	50507071	chr10	C10orf71
cg00833352	chr10:21461979	10	21461979	NEBL	North shore	0.0098	0.0016	2.46e-09	-	23334450_rheumatoid_arthritis	23334450_rheumatoid_arthritis	21461979	21461979	chr10	NEBL
cg00835389	chr10:132154706	10	132154706	-	Open sea	-2.1008	0.2779	4.08e-14	-	27105112_hiv_infection_discovery	27105112_hiv_infection_discovery	132154706	132154706	chr10	-
cg00835526	chr10:83543957	10	83543957	-	Open sea	-1.71666	0.2734	3.41e-10	-	27105112_hiv_infection_discovery	27105112_hiv_infection_discovery	83543957	83543957	chr10	-
cg00836119	chr10:75634696	10	75634696	CAMK2G	Island	0.00787	0.0014	3.97e-08	-	23334450_rheumatoid_arthritis	23334450_rheumatoid_arthritis	75634696	75634696	chr10	CAMK2G
cg00838337	chr10:25012019	10	25012019	ARHGAP21	Island	0.0084	0.0013	2.04e-11	-	23334450_rheumatoid_arthritis	23334450_rheumatoid_arthritis	25012019	25012019	chr10	ARHGAP21
cg00838397	chr10:70992225	10	70992225	HKDC1	Open sea			1.08e-19	-	24500968_pancreatic_ductal_adenocarcinoma	24500968_pancreatic_ductal_adenocarcinoma	70992225	70992225	chr10	HKDC1
cg00839129	chr10:131764887	10	131764887	-	Island	-0.05782	0.0096	1.74e-09	-	25650246_gestational_age	25650246_gestational_age	131764887	131764887	chr10	-
cg00844246	chr10:134928055	10	134928055	GPR123	South shore	-1.12805	0.2788	5.2e-05	-	27105112_hiv_infection_discovery	27105112_hiv_infection_discovery	134928055	134928055	chr10	GPR123
cg00844376	chr10:99473557	10	99473557	MARVELD1	Island	0.656761	0.1098	2.19e-09	-	26553366_sex	26553366_sex	99473557	99473557	chr10	MARVELD1
cg00844376	chr10:99473557	10	99473557	MARVELD1	Island			6.77e-43	-	26500701_sex_kora_f4	26500701_sex_kora_f4	99473557	99473557	chr10	MARVELD1
cg00845901	chr10:95952	10	95952	TUBB8	South shore	-1.18423	0.2362	5.32e-07	-	27105112_hiv_infection_discovery	27105112_hiv_infection_discovery	95952	95952	chr10	TUBB8
cg00846988	chr10:135234735	10	135234735	SPRN	North shore	1.04362	0.1838	1.36e-08	-	27105112_hiv_infection_discovery	27105112_hiv_infection_discovery	135234735	135234735	chr10	SPRN
cg00848594	chr10:45495782	10	45495782	C10orf25;ZNF22	North shore	2.50622	0.10327	1.69e-40	-	25282492_fetal_vs_adult_liver	25282492_fetal_vs_adult_liver	45495782	45495782	chr10	C10orf25;ZNF22
cg00848594	chr10:45495782	10	45495782	C10orf25;ZNF22	North shore			2.7e-32	-	23526956_clear_cell_renal_carcinoma	23526956_clear_cell_renal_carcinoma	45495782	45495782	chr10	C10orf25;ZNF22
cg00850340	chr10:126432777	10	126432777	FAM53B	Island			1.74e-08	-	26857698_primary_sjogrens_syndrome_whole_blood	26857698_primary_sjogrens_syndrome_whole_blood	126432777	126432777	chr10	FAM53B
cg00851333	chr10:104403453	10	104403453	TRIM8	Island	1.66394	0.2512	3.52e-11	-	27105112_hiv_infection_discovery	27105112_hiv_infection_discovery	104403453	104403453	chr10	TRIM8
cg00851333	chr10:104403453	10	104403453	TRIM8	Island	0.00744	0.0012	2.26e-10	-	23334450_rheumatoid_arthritis	23334450_rheumatoid_arthritis	104403453	104403453	chr10	TRIM8
cg00855014	chr10:3499603	10	3499603	-	North shore	-0.911706	0.2314	8.16e-05	-	27105112_hiv_infection_discovery	27105112_hiv_infection_discovery	3499603	3499603	chr10	-
cg00857536	chr10:50298306	10	50298306	C10orf72	Open sea			1.86e-33	-	28056824_age_4_vs_age_0	28056824_age_4_vs_age_0	50298306	50298306	chr10	C10orf72
cg00857846	chr10:103824917	10	103824917	HPS6	Island	0.00666	0.0012	1.97e-08	-	23334450_rheumatoid_arthritis	23334450_rheumatoid_arthritis	103824917	103824917	chr10	HPS6
cg00859888	chr10:34795865	10	34795865	PARD3	Open sea	-0.01948	0.0029	2.11e-11	-	23334450_rheumatoid_arthritis	23334450_rheumatoid_arthritis	34795865	34795865	chr10	PARD3
cg00862314	chr10:134358273	10	134358273	INPP5A	North shore	-0.16367	0.0286	1.09e-08	-	25650246_gestational_age	25650246_gestational_age	134358273	134358273	chr10	INPP5A
cg00863716	chr10:5061094	10	5061094	AKR1C2	Open sea			1.91e-43	-	23526956_clear_cell_renal_carcinoma	23526956_clear_cell_renal_carcinoma	5061094	5061094	chr10	AKR1C2
cg00864684	chr10:125825166	10	125825166	-	Open sea	-0.17801	0.0304	4.52e-09	-	25650246_gestational_age	25650246_gestational_age	125825166	125825166	chr10	-
cg00864821	chr10:7556562	10	7556562	-	Open sea	-0.01736	0.0031	2.45e-08	-	23334450_rheumatoid_arthritis	23334450_rheumatoid_arthritis	7556562	7556562	chr10	-
cg00870849	chr10:94003008	10	94003008	CPEB3	South shelf	0.02013	0.0028	5.21e-13	-	23334450_rheumatoid_arthritis	23334450_rheumatoid_arthritis	94003008	94003008	chr10	CPEB3
cg00871578	chr10:135523745	10	135523745	-	Open sea	-0.938896	0.2405	9.44e-05	-	27105112_hiv_infection_discovery	27105112_hiv_infection_discovery	135523745	135523745	chr10	-
cg00872580	chr10:6262726	10	6262726	PFKFB3	Island	-1.97088	0.2933	1.82e-11	-	27105112_hiv_infection_discovery	27105112_hiv_infection_discovery	6262726	6262726	chr10	PFKFB3
cg00873937	chr10:69991564	10	69991564	ATOH7	South shore			1.72e-19	-	28056824_age_4_vs_age_0	28056824_age_4_vs_age_0	69991564	69991564	chr10	ATOH7
cg00875476	chr10:134521848	10	134521848	INPP5A	Open sea	0.00521	0.001175	9.27e-06	-	26731791_air_pollution_exposure_28day_trailing_average_particle_matter_concentration	26731791_air_pollution_exposure_28day_trailing_average_particle_matter_concentration	134521848	134521848	chr10	INPP5A
cg00876273	chr10:94452311	10	94452311	HHEX	Island	-0.000213	4.6e-05	3.72e-06	-	27717397_gestational_age_ultrasoundestimated_gestational_age	27717397_gestational_age_ultrasoundestimated_gestational_age	94452311	94452311	chr10	HHEX
cg00876273	chr10:94452311	10	94452311	HHEX	Island	1.1986	0.2176	3.64e-08	-	27105112_hiv_infection_discovery	27105112_hiv_infection_discovery	94452311	94452311	chr10	HHEX
cg00877329	chr10:100996579	10	100996579	HPSE2	South shelf	-0.0051	0.0011	2.8e-06	-	27651444_smoking_current_vs_never_smoking	27651444_smoking_current_vs_never_smoking	100996579	100996579	chr10	HPSE2
cg00877329	chr10:100996579	10	100996579	HPSE2	South shelf	0.22198	0.0347	1.64e-10	-	25650246_gestational_age	25650246_gestational_age	100996579	100996579	chr10	HPSE2
cg00890632	chr10:6257204	10	6257204	PFKFB3	Open sea			2.2e-19	-	23526956_clear_cell_renal_carcinoma	23526956_clear_cell_renal_carcinoma	6257204	6257204	chr10	PFKFB3
cg00894378	chr10:104680152	10	104680152	CNNM2	South shore	-1.28075	0.2831	6.05e-06	-	27105112_hiv_infection_discovery	27105112_hiv_infection_discovery	104680152	104680152	chr10	CNNM2
cg00897627	chr10:99447216	10	99447216	AVPI1	Island	0.894143	0.2129	2.67e-05	-	27105112_hiv_infection_discovery	27105112_hiv_infection_discovery	99447216	99447216	chr10	AVPI1
cg00899659	chr10:45495971	10	45495971	C10orf25;ZNF22	North shore	-0.00103	0.000175	5e-09	-	27717397_gestational_age_last_menstrual_periodestimated_gestational_age	27717397_gestational_age_last_menstrual_periodestimated_gestational_age	45495971	45495971	chr10	C10orf25;ZNF22
cg00899659	chr10:45495971	10	45495971	C10orf25;ZNF22	North shore	2.27644	0.08519	1.04e-43	-	25282492_fetal_vs_adult_liver	25282492_fetal_vs_adult_liver	45495971	45495971	chr10	C10orf25;ZNF22
cg00899659	chr10:45495971	10	45495971	C10orf25;ZNF22	North shore			1.11e-33	-	23526956_clear_cell_renal_carcinoma	23526956_clear_cell_renal_carcinoma	45495971	45495971	chr10	C10orf25;ZNF22
cg00902104	chr10:124901908	10	124901908	-	Island	0.01739	0.003	4.87e-09	-	23334450_rheumatoid_arthritis	23334450_rheumatoid_arthritis	124901908	124901908	chr10	-
cg00902104	chr10:124901908	10	124901908	-	Island			2.15e-13	-	24500968_pancreatic_ductal_adenocarcinoma	24500968_pancreatic_ductal_adenocarcinoma	124901908	124901908	chr10	-
cg00902516	chr10:6233774	10	6233774	PFKFB3	Open sea			3.52e-45	-	23526956_clear_cell_renal_carcinoma	23526956_clear_cell_renal_carcinoma	6233774	6233774	chr10	PFKFB3
cg00903452	chr10:124046986	10	124046986	BTBD16	Open sea	1.03243	0.2109	9.79e-07	-	27105112_hiv_infection_discovery	27105112_hiv_infection_discovery	124046986	124046986	chr10	BTBD16
cg00904483	chr10:131354873	10	131354873	MGMT	Open sea	-0.0128	0.0021	1.53e-09	-	23334450_rheumatoid_arthritis	23334450_rheumatoid_arthritis	131354873	131354873	chr10	MGMT
cg00904823	chr10:112418708	10	112418708	RBM20	Open sea	0.000626	0.00012	2.36e-07	-	27717397_gestational_age_ultrasoundestimated_gestational_age	27717397_gestational_age_ultrasoundestimated_gestational_age	112418708	112418708	chr10	RBM20
cg00904823	chr10:112418708	10	112418708	RBM20	Open sea	0.000632	0.000118	1.05e-07	-	27717397_gestational_age_last_menstrual_periodestimated_gestational_age	27717397_gestational_age_last_menstrual_periodestimated_gestational_age	112418708	112418708	chr10	RBM20
cg00904823	chr10:112418708	10	112418708	RBM20	Open sea	0.040909	0.008997	1.81e-05	-	28603561_cleft_palate_vs_cleft_lip	28603561_cleft_palate_vs_cleft_lip	112418708	112418708	chr10	RBM20
cg00904823	chr10:112418708	10	112418708	RBM20	Open sea	-1.75528	0.05898	2.21e-47	-	25282492_fetal_vs_adult_liver	25282492_fetal_vs_adult_liver	112418708	112418708	chr10	RBM20
cg00904852	chr10:132001604	10	132001604	-	Open sea	0.14575	0.0218	2.22e-11	-	25650246_gestational_age	25650246_gestational_age	132001604	132001604	chr10	-
cg00907272	chr10:74086782	10	74086782	-	Open sea	-2.1059	0.08015	3.84e-43	-	25282492_fetal_vs_adult_liver	25282492_fetal_vs_adult_liver	74086782	74086782	chr10	-
cg00912926	chr10:134775610	10	134775610	-	South shore			4.58e-13	-	28056824_age_4_vs_age_0	28056824_age_4_vs_age_0	134775610	134775610	chr10	-
cg00913148	chr10:99794106	10	99794106	-	South shelf			2.77e-08	-	26857698_primary_sjogrens_syndrome_whole_blood	26857698_primary_sjogrens_syndrome_whole_blood	99794106	99794106	chr10	-
cg00919118	chr10:114886498	10	114886498	TCF7L2	Open sea	0.00888	0.0014	1.32e-10	-	23334450_rheumatoid_arthritis	23334450_rheumatoid_arthritis	114886498	114886498	chr10	TCF7L2
cg00919921	chr10:465584	10	465584	DIP2C	North shore	-1.17091	0.2775	2.46e-05	-	27105112_hiv_infection_discovery	27105112_hiv_infection_discovery	465584	465584	chr10	DIP2C
cg00922781	chr10:128077080	10	128077080	ADAM12	Island			2.56e-07	-	23332324_child_abuse	23332324_child_abuse	128077080	128077080	chr10	ADAM12
cg00922781	chr10:128077080	10	128077080	ADAM12	Island			1.31e-21	-	24500968_pancreatic_ductal_adenocarcinoma	24500968_pancreatic_ductal_adenocarcinoma	128077080	128077080	chr10	ADAM12
cg00924144	chr10:1789212	10	1789212	-	Open sea	-1.13739	0.2839	6.18e-05	-	27105112_hiv_infection_discovery	27105112_hiv_infection_discovery	1789212	1789212	chr10	-
cg00924909	chr10:134835898	10	134835898	-	Island	1.26069	0.3054	3.67e-05	-	27105112_hiv_infection_discovery	27105112_hiv_infection_discovery	134835898	134835898	chr10	-
cg00928478	chr10:99078824	10	99078824	FRAT1	Island	1.01527	0.2396	2.26e-05	-	27105112_hiv_infection_discovery	27105112_hiv_infection_discovery	99078824	99078824	chr10	FRAT1
cg00928816	chr10:63809098	10	63809098	ARID5B	Open sea	-0.0076	0.0014	8.5e-08	-	27651444_smoking_current_vs_never_smoking	27651444_smoking_current_vs_never_smoking	63809098	63809098	chr10	ARID5B
cg00928816	chr10:63809098	10	63809098	ARID5B	Open sea	-0.953595	0.2392	6.68e-05	-	27105112_hiv_infection_discovery	27105112_hiv_infection_discovery	63809098	63809098	chr10	ARID5B
cg00928816	chr10:63809098	10	63809098	ARID5B	Open sea			4.58e-08	-	26857698_primary_sjogrens_syndrome_whole_blood	26857698_primary_sjogrens_syndrome_whole_blood	63809098	63809098	chr10	ARID5B
cg00928816	chr10:63809098	10	63809098	ARID5B	Open sea			6.9e-07	-	26500701_sex_kora_f4	26500701_sex_kora_f4	63809098	63809098	chr10	ARID5B
cg00928816	chr10:63809098	10	63809098	ARID5B	Open sea	1.97668	0.1079	1.32e-31	-	25282492_fetal_vs_adult_liver	25282492_fetal_vs_adult_liver	63809098	63809098	chr10	ARID5B
cg00929798	chr10:135150139	10	135150139	CALY	Island			7.02e-07	-	26500701_sex_kora_f4	26500701_sex_kora_f4	135150139	135150139	chr10	CALY
cg00929798	chr10:135150139	10	135150139	CALY	Island			2.65e-25	-	23526956_clear_cell_renal_carcinoma	23526956_clear_cell_renal_carcinoma	135150139	135150139	chr10	CALY
cg00929860	chr10:73846448	10	73846448	SPOCK2	North shore	-0.0072	0.0018	5.7e-05	-	27651444_smoking_current_vs_never_smoking	27651444_smoking_current_vs_never_smoking	73846448	73846448	chr10	SPOCK2
cg00929860	chr10:73846448	10	73846448	SPOCK2	North shore			1.94e-27	-	28056824_age_4_vs_age_0	28056824_age_4_vs_age_0	73846448	73846448	chr10	SPOCK2
cg00929860	chr10:73846448	10	73846448	SPOCK2	North shore	1.27986	0.2821	5.71e-06	-	27105112_hiv_infection_discovery	27105112_hiv_infection_discovery	73846448	73846448	chr10	SPOCK2
cg00929860	chr10:73846448	10	73846448	SPOCK2	North shore	0.1829	0.0246	9.61e-14	-	25650246_gestational_age	25650246_gestational_age	73846448	73846448	chr10	SPOCK2
cg00931497	chr10:124767499	10	124767499	IKZF5;ACADSB	North shore	-1.17911	0.2711	1.37e-05	-	27105112_hiv_infection_discovery	27105112_hiv_infection_discovery	124767499	124767499	chr10	IKZF5;ACADSB
cg00931877	chr10:13672646	10	13672646	PRPF18	Open sea	-0.03142	0.0058	7.37e-08	-	23334450_rheumatoid_arthritis	23334450_rheumatoid_arthritis	13672646	13672646	chr10	PRPF18
cg00932063	chr10:126234138	10	126234138	LHPP	Open sea	-0.001454	0.000197	3.22e-13	-	27717397_gestational_age_ultrasoundestimated_gestational_age	27717397_gestational_age_ultrasoundestimated_gestational_age	126234138	126234138	chr10	LHPP
cg00932063	chr10:126234138	10	126234138	LHPP	Open sea	-0.13801	0.0245	1.73e-08	-	25650246_gestational_age	25650246_gestational_age	126234138	126234138	chr10	LHPP
cg00936935	chr10:52271899	10	52271899	SGMS1	Open sea	0.00023	4.6e-05	7.9e-07	-	27717397_gestational_age_ultrasoundestimated_gestational_age	27717397_gestational_age_ultrasoundestimated_gestational_age	52271899	52271899	chr10	SGMS1
cg00936935	chr10:52271899	10	52271899	SGMS1	Open sea	0.000173	4e-05	2.2e-05	-	27717397_gestational_age_last_menstrual_periodestimated_gestational_age	27717397_gestational_age_last_menstrual_periodestimated_gestational_age	52271899	52271899	chr10	SGMS1
cg00936935	chr10:52271899	10	52271899	SGMS1	Open sea	0.012405	0.002752	6.54e-06	-	27572077_schizophrenia_phase_1	27572077_schizophrenia_phase_1	52271899	52271899	chr10	SGMS1
cg00936935	chr10:52271899	10	52271899	SGMS1	Open sea	0.012556	0.002154	5.55e-09	-	27572077_schizophrenia_phase_2	27572077_schizophrenia_phase_2	52271899	52271899	chr10	SGMS1
cg00936935	chr10:52271899	10	52271899	SGMS1	Open sea	-0.886627	0.2279	9.98e-05	-	27105112_hiv_infection_discovery	27105112_hiv_infection_discovery	52271899	52271899	chr10	SGMS1
cg00937932	chr10:35464629	10	35464629	CREM	Open sea	0.0055	0.00122	6.25e-06	-	26771251_arsenic_exposure_placenta	26771251_arsenic_exposure_placenta	35464629	35464629	chr10	CREM
cg00941050	chr10:2932620	10	2932620	-	South shore	-2.1999	0.2913	4.27e-14	-	27105112_hiv_infection_discovery	27105112_hiv_infection_discovery	2932620	2932620	chr10	-
cg00941203	chr10:31016591	10	31016591	-	Open sea	-0.0071	0.0017	3.3e-05	-	27651444_smoking_current_vs_never_smoking	27651444_smoking_current_vs_never_smoking	31016591	31016591	chr10	-
cg00946960	chr10:14470897	10	14470897	-	Open sea	-0.1778	0.0448	7.35e-05	Winter	26973132_season_of_birth_discovery	26973132_season_of_birth_discovery	14470897	14470897	chr10	-
cg00950497	chr10:116393423	10	116393423	ABLIM1	South shore	0.0124	0.0024	2.3e-07	-	27651444_smoking_current_vs_never_smoking	27651444_smoking_current_vs_never_smoking	116393423	116393423	chr10	ABLIM1
cg00950497	chr10:116393423	10	116393423	ABLIM1	South shore	-0.011	0.0025	9.92e-06	-	28693600_age	28693600_age	116393423	116393423	chr10	ABLIM1
cg00950497	chr10:116393423	10	116393423	ABLIM1	South shore			4.28e-10	-	26500701_sex_kora_f4	26500701_sex_kora_f4	116393423	116393423	chr10	ABLIM1
cg00950497	chr10:116393423	10	116393423	ABLIM1	South shore			5.48e-25	-	24500968_pancreatic_ductal_adenocarcinoma	24500968_pancreatic_ductal_adenocarcinoma	116393423	116393423	chr10	ABLIM1
cg00951204	chr10:134536236	10	134536236	INPP5A	Island	0.41859	0.0461	1.01e-19	-	25650246_gestational_age	25650246_gestational_age	134536236	134536236	chr10	INPP5A
cg00956114	chr10:7625588	10	7625588	ITIH5	South shelf	-0.01538	0.0029	8.66e-08	-	23334450_rheumatoid_arthritis	23334450_rheumatoid_arthritis	7625588	7625588	chr10	ITIH5
cg00956199	chr10:8078325	10	8078325	-	Island			1.94e-21	-	23526956_clear_cell_renal_carcinoma	23526956_clear_cell_renal_carcinoma	8078325	8078325	chr10	-
cg00956199	chr10:8078325	10	8078325	-	Island			3.89e-21	-	24500968_pancreatic_ductal_adenocarcinoma	24500968_pancreatic_ductal_adenocarcinoma	8078325	8078325	chr10	-
cg00957665	chr10:104406345	10	104406345	TRIM8	South shore	-0.000505	7e-05	7.29e-13	-	27717397_gestational_age_last_menstrual_periodestimated_gestational_age	27717397_gestational_age_last_menstrual_periodestimated_gestational_age	104406345	104406345	chr10	TRIM8
cg00957665	chr10:104406345	10	104406345	TRIM8	South shore	-1.5e-05	4e-06	5.77e-05	-	27843151_alcohol_consumption_per_day_african_ancestry	27843151_alcohol_consumption_per_day_african_ancestry	104406345	104406345	chr10	TRIM8
cg00957665	chr10:104406345	10	104406345	TRIM8	South shore	-0.00541	0.001342	2.76e-05	-	28811542_age	28811542_age	104406345	104406345	chr10	TRIM8
cg00957665	chr10:104406345	10	104406345	TRIM8	South shore			1.55e-06	-	25404168_age_t_cells	25404168_age_t_cells	104406345	104406345	chr10	TRIM8
cg00960781	chr10:63170103	10	63170103	TMEM26	Open sea			7.47e-24	-	23526956_clear_cell_renal_carcinoma	23526956_clear_cell_renal_carcinoma	63170103	63170103	chr10	TMEM26
cg00961127	chr10:526813	10	526813	DIP2C	South shore	-0.01183	0.002	3.98e-09	-	23334450_rheumatoid_arthritis	23334450_rheumatoid_arthritis	526813	526813	chr10	DIP2C
cg00961517	chr10:24491007	10	24491007	KIAA1217	Open sea			2.25e-17	-	28056824_age_4_vs_age_0	28056824_age_4_vs_age_0	24491007	24491007	chr10	KIAA1217
cg00972313	chr10:1531243	10	1531243	ADARB2	Open sea	-0.000384	9.6e-05	6.41e-05	-	27717397_gestational_age_ultrasoundestimated_gestational_age	27717397_gestational_age_ultrasoundestimated_gestational_age	1531243	1531243	chr10	ADARB2
cg00972313	chr10:1531243	10	1531243	ADARB2	Open sea	-0.28076	0.0471	2.49e-09	-	25650246_gestational_age	25650246_gestational_age	1531243	1531243	chr10	ADARB2
cg00979582	chr10:976940	10	976940	-	North shore	2.00461	0.316	2.26e-10	-	27105112_hiv_infection_discovery	27105112_hiv_infection_discovery	976940	976940	chr10	-
cg00981003	chr10:131451000	10	131451000	MGMT	Open sea	0.0908	0.0164	2.87e-08	-	25650246_gestational_age	25650246_gestational_age	131451000	131451000	chr10	MGMT
cg00982519	chr10:10837818	10	10837818	SFTA1P	Open sea	0.00083	0.000174	2.18e-06	-	27717397_gestational_age_ultrasoundestimated_gestational_age	27717397_gestational_age_ultrasoundestimated_gestational_age	10837818	10837818	chr10	SFTA1P
cg00982519	chr10:10837818	10	10837818	SFTA1P	Open sea	0.000604	0.000152	7.26e-05	-	27717397_gestational_age_last_menstrual_periodestimated_gestational_age	27717397_gestational_age_last_menstrual_periodestimated_gestational_age	10837818	10837818	chr10	SFTA1P
cg00982519	chr10:10837818	10	10837818	SFTA1P	Open sea			2.05e-37	-	23526956_clear_cell_renal_carcinoma	23526956_clear_cell_renal_carcinoma	10837818	10837818	chr10	SFTA1P
cg00982519	chr10:10837818	10	10837818	SFTA1P	Open sea	-0.781151	0.1149	1.07e-11	-	25888029_ageing	25888029_ageing	10837818	10837818	chr10	SFTA1P
cg00982799	chr10:129868087	10	129868087	PTPRE	Open sea	-0.0037	0.0007	4.3e-07	-	27651444_smoking_current_vs_never_smoking	27651444_smoking_current_vs_never_smoking	129868087	129868087	chr10	PTPRE
cg00982799	chr10:129868087	10	129868087	PTPRE	Open sea			4.37e-29	-	28056824_age_4_vs_age_0	28056824_age_4_vs_age_0	129868087	129868087	chr10	PTPRE
cg00982799	chr10:129868087	10	129868087	PTPRE	Open sea			2.79e-05	-	26500701_sex_kora_f4	26500701_sex_kora_f4	129868087	129868087	chr10	PTPRE
cg00982799	chr10:129868087	10	129868087	PTPRE	Open sea	1.41298	0.07477	1.51e-32	-	25282492_fetal_vs_adult_liver	25282492_fetal_vs_adult_liver	129868087	129868087	chr10	PTPRE
cg00983482	chr10:130083707	10	130083707	-	Open sea			1.89e-34	-	23526956_clear_cell_renal_carcinoma	23526956_clear_cell_renal_carcinoma	130083707	130083707	chr10	-
cg00988841	chr10:134556463	10	134556463	INPP5A	South shore	-0.02463	0.0039	4.2e-10	-	23334450_rheumatoid_arthritis	23334450_rheumatoid_arthritis	134556463	134556463	chr10	INPP5A
cg00990350	chr10:105978816	10	105978816	MIR609;C10orf79	Open sea	-0.000116	2.6e-05	1.26e-05	-	27717397_gestational_age_last_menstrual_periodestimated_gestational_age	27717397_gestational_age_last_menstrual_periodestimated_gestational_age	105978816	105978816	chr10	MIR609;C10orf79
cg00990350	chr10:105978816	10	105978816	MIR609;C10orf79	Open sea			4.43e-11	-	26500701_sex_kora_f4	26500701_sex_kora_f4	105978816	105978816	chr10	MIR609;C10orf79
cg00990884	chr10:94608189	10	94608189	EXOC6	Island	2.29064	0.2865	1.3e-15	-	27105112_hiv_infection_discovery	27105112_hiv_infection_discovery	94608189	94608189	chr10	EXOC6
cg00991496	chr10:46772151	10	46772151	-	North shelf	-0.01498	0.0024	4.45e-10	-	23334450_rheumatoid_arthritis	23334450_rheumatoid_arthritis	46772151	46772151	chr10	-
cg00992317	chr10:16561202	10	16561202	C1QL3	North shore	0.10728	0.0176	1e-09	-	25650246_gestational_age	25650246_gestational_age	16561202	16561202	chr10	C1QL3
cg01001533	chr10:44184868	10	44184868	-	North shore	0.547873	0.1129	1.22e-06	-	26553366_sex	26553366_sex	44184868	44184868	chr10	-
cg01001533	chr10:44184868	10	44184868	-	North shore			6.01e-53	-	26500701_sex_kora_f4	26500701_sex_kora_f4	44184868	44184868	chr10	-
cg01001533	chr10:44184868	10	44184868	-	North shore			3.09e-08	-	26500701_sex_kora_f3	26500701_sex_kora_f3	44184868	44184868	chr10	-
cg01001533	chr10:44184868	10	44184868	-	North shore			2.81e-07	-	26500701_sex_metaanalysis	26500701_sex_metaanalysis	44184868	44184868	chr10	-
cg01001533	chr10:44184868	10	44184868	-	North shore			2.06e-12	-	25249537_sex_discovery	25249537_sex_discovery	44184868	44184868	chr10	-
cg01001533	chr10:44184868	10	44184868	-	North shore			2.22e-16	-	25249537_sex_replication	25249537_sex_replication	44184868	44184868	chr10	-
cg01002891	chr10:82363434	10	82363434	SH2D4B	Open sea	-0.000168	3.8e-05	1.14e-05	-	27717397_gestational_age_ultrasoundestimated_gestational_age	27717397_gestational_age_ultrasoundestimated_gestational_age	82363434	82363434	chr10	SH2D4B
cg01004363	chr10:88729464	10	88729464	AGAP11;C10orf116	North shore	-0.008	0.0018	8.53e-06	-	28693600_age	28693600_age	88729464	88729464	chr10	AGAP11;C10orf116
cg01004363	chr10:88729464	10	88729464	AGAP11;C10orf116	North shore	1.31315	0.2572	3.29e-07	-	27105112_hiv_infection_discovery	27105112_hiv_infection_discovery	88729464	88729464	chr10	AGAP11;C10orf116
cg01004363	chr10:88729464	10	88729464	AGAP11;C10orf116	North shore			1.9e-05	-	26500701_sex_kora_f4	26500701_sex_kora_f4	88729464	88729464	chr10	AGAP11;C10orf116
cg01004363	chr10:88729464	10	88729464	AGAP11;C10orf116	North shore	0.10879	0.0169	1.17e-10	-	25650246_gestational_age	25650246_gestational_age	88729464	88729464	chr10	AGAP11;C10orf116
cg01005506	chr10:64565768	10	64565768	ADO	Island	-0.0149	0.0026	6.2e-09	-	27651444_smoking_current_vs_never_smoking	27651444_smoking_current_vs_never_smoking	64565768	64565768	chr10	ADO
cg01005506	chr10:64565768	10	64565768	ADO	Island	-0.000186	4.7e-05	7.24e-05	-	27843151_alcohol_consumption_per_day_european_ancestry	27843151_alcohol_consumption_per_day_european_ancestry	64565768	64565768	chr10	ADO
cg01005506	chr10:64565768	10	64565768	ADO	Island	-0.0047	0.001	1.1e-06	-	27651444_smoking_former_vs_never_smoking	27651444_smoking_former_vs_never_smoking	64565768	64565768	chr10	ADO
cg01005506	chr10:64565768	10	64565768	ADO	Island	-0.15	0.0268	2.27e-08	-	25556184_smoking_current_vs_never_smoking	25556184_smoking_current_vs_never_smoking	64565768	64565768	chr10	ADO
cg01005506	chr10:64565768	10	64565768	ADO	Island			1.21e-103	-	28056824_age_4_vs_age_0	28056824_age_4_vs_age_0	64565768	64565768	chr10	ADO
cg01005506	chr10:64565768	10	64565768	ADO	Island			6.53e-34	-	26500701_sex_kora_f4	26500701_sex_kora_f4	64565768	64565768	chr10	ADO
cg01005506	chr10:64565768	10	64565768	ADO	Island			3.37e-10	-	26500701_sex_kora_f3	26500701_sex_kora_f3	64565768	64565768	chr10	ADO
cg01005506	chr10:64565768	10	64565768	ADO	Island			4.41e-09	-	23691101_smoking_current_vs_never_smoking_discovery	23691101_smoking_current_vs_never_smoking_discovery	64565768	64565768	chr10	ADO
cg01005506	chr10:64565768	10	64565768	ADO	Island			1.19e-05	-	25249537_sex_discovery	25249537_sex_discovery	64565768	64565768	chr10	ADO
cg01005506	chr10:64565768	10	64565768	ADO	Island			1.17e-10	-	25249537_sex_replication	25249537_sex_replication	64565768	64565768	chr10	ADO
cg01006048	chr10:25620462	10	25620462	GPR158	Open sea			1.91e-29	-	23526956_clear_cell_renal_carcinoma	23526956_clear_cell_renal_carcinoma	25620462	25620462	chr10	GPR158
cg01008433	chr10:3278410	10	3278410	-	Open sea	1.31749	0.2756	1.74e-06	-	27105112_hiv_infection_discovery	27105112_hiv_infection_discovery	3278410	3278410	chr10	-
cg01011367	chr10:124798692	10	124798692	ACADSB	Open sea			1.87e-28	-	28056824_age_4_vs_age_0	28056824_age_4_vs_age_0	124798692	124798692	chr10	ACADSB
cg01011367	chr10:124798692	10	124798692	ACADSB	Open sea	-1.91915	0.09682	5.14e-34	-	25282492_fetal_vs_adult_liver	25282492_fetal_vs_adult_liver	124798692	124798692	chr10	ACADSB
cg01011533	chr10:102805240	10	102805240	-	North shelf	0.037971	0.0063	1.76e-09	-	25650246_sex	25650246_sex	102805240	102805240	chr10	-
cg01014265	chr10:134940829	10	134940829	GPR123	Island	-1.51342	0.2168	2.94e-12	-	27105112_hiv_infection_discovery	27105112_hiv_infection_discovery	134940829	134940829	chr10	GPR123
cg01022670	chr10:729711	10	729711	DIP2C	Open sea	0.007	0.001	5.51e-07	-	27040690_maternal_smoking_in_pregnancy_sustained_maternal_smoking_in_pregnancy_effect_on_newborns	27040690_maternal_smoking_in_pregnancy_sustained_maternal_smoking_in_pregnancy_effect_on_newborns	729711	729711	chr10	DIP2C
cg01022670	chr10:729711	10	729711	DIP2C	Open sea	0.007	0.001	1.67e-06	-	27040690_maternal_smoking_in_pregnancy_sustained_maternal_smoking_in_pregnancy_effect_on_newborns_adjusted_for_cell_counts	27040690_maternal_smoking_in_pregnancy_sustained_maternal_smoking_in_pregnancy_effect_on_newborns_adjusted_for_cell_counts	729711	729711	chr10	DIP2C
cg01022670	chr10:729711	10	729711	DIP2C	Open sea	0.005	0.001	4.57e-05	-	27040690_maternal_smoking_in_pregnancy_any_maternal_smoking_in_pregnancy_effect_on_newborns	27040690_maternal_smoking_in_pregnancy_any_maternal_smoking_in_pregnancy_effect_on_newborns	729711	729711	chr10	DIP2C
cg01022670	chr10:729711	10	729711	DIP2C	Open sea			8.08e-40	-	23526956_clear_cell_renal_carcinoma	23526956_clear_cell_renal_carcinoma	729711	729711	chr10	DIP2C
cg01022670	chr10:729711	10	729711	DIP2C	Open sea			1.97e-18	-	24500968_pancreatic_ductal_adenocarcinoma	24500968_pancreatic_ductal_adenocarcinoma	729711	729711	chr10	DIP2C
cg01031897	chr10:133948362	10	133948362	JAKMIP3	Island	-0.21045	0.0241	2.48e-18	-	25650246_gestational_age	25650246_gestational_age	133948362	133948362	chr10	JAKMIP3
cg01033191	chr10:62488850	10	62488850	-	North shelf	0.257017	0.058725	1.21e-05	MECPP	28556291_prenatal_phthalate_exposure_26_weeks_gestation	28556291_prenatal_phthalate_exposure_26_weeks_gestation	62488850	62488850	chr10	-
cg01033356	chr10:1402917	10	1402917	ADARB2	North shore	0.25792	0.0486	1.14e-07	-	25650246_gestational_age	25650246_gestational_age	1402917	1402917	chr10	ADARB2
cg01033356	chr10:1402917	10	1402917	ADARB2	North shore			3.78e-23	-	23526956_clear_cell_renal_carcinoma	23526956_clear_cell_renal_carcinoma	1402917	1402917	chr10	ADARB2
cg01034754	chr10:30720817	10	30720817	-	North shore	-1.30679	0.307	2.07e-05	-	27105112_hiv_infection_discovery	27105112_hiv_infection_discovery	30720817	30720817	chr10	-
cg01035689	chr10:118608698	10	118608698	-	Island	0.970811	0.2172	7.82e-06	-	27105112_hiv_infection_discovery	27105112_hiv_infection_discovery	118608698	118608698	chr10	-
cg01035689	chr10:118608698	10	118608698	-	Island			2.84e-07	-	23332324_child_abuse	23332324_child_abuse	118608698	118608698	chr10	-
cg01038940	chr10:94652135	10	94652135	EXOC6	Open sea	-2.77567	0.309	2.66e-19	-	27105112_hiv_infection_discovery	27105112_hiv_infection_discovery	94652135	94652135	chr10	EXOC6
cg01038940	chr10:94652135	10	94652135	EXOC6	Open sea	0.02856	0.0038	3.43e-14	-	23334450_rheumatoid_arthritis	23334450_rheumatoid_arthritis	94652135	94652135	chr10	EXOC6
cg01038940	chr10:94652135	10	94652135	EXOC6	Open sea			5.98e-41	-	23526956_clear_cell_renal_carcinoma	23526956_clear_cell_renal_carcinoma	94652135	94652135	chr10	EXOC6
cg01040533	chr10:71339886	10	71339886	-	South shore			6.22e-05	-	26500701_sex_kora_f4	26500701_sex_kora_f4	71339886	71339886	chr10	-
cg01040749	chr10:134400440	10	134400440	INPP5A	Open sea	-0.80435	0.2043	8.25e-05	-	27105112_hiv_infection_discovery	27105112_hiv_infection_discovery	134400440	134400440	chr10	INPP5A
cg01042100	chr10:48391548	10	48391548	RBP3	South shelf	-0.54832	0.0901	1.14e-09	-	25888029_ageing	25888029_ageing	48391548	48391548	chr10	RBP3
cg01042749	chr10:102672582	10	102672582	FAM178A	Island	0.0109	0.0017	7.65e-11	-	23334450_rheumatoid_arthritis	23334450_rheumatoid_arthritis	102672582	102672582	chr10	FAM178A
cg01043119	chr10:119001529	10	119001529	SLC18A2	Island	0.01407	0.0021	5.44e-11	-	23334450_rheumatoid_arthritis	23334450_rheumatoid_arthritis	119001529	119001529	chr10	SLC18A2
cg01047414	chr10:13341660	10	13341660	PHYH	Island	0.004795	0.00115	3.07e-05	-	27572077_schizophrenia_phase_1	27572077_schizophrenia_phase_1	13341660	13341660	chr10	PHYH
cg01048972	chr10:4446152	10	4446152	-	Open sea	0.01473	0.0022	5.05e-11	-	23334450_rheumatoid_arthritis	23334450_rheumatoid_arthritis	4446152	4446152	chr10	-
cg01049205	chr10:85997177	10	85997177	LRIT1	Island			9.01e-07	-	26500701_sex_kora_f4	26500701_sex_kora_f4	85997177	85997177	chr10	LRIT1
cg01050740	chr10:30919938	10	30919938	LYZL2	Open sea	-1.70833	0.2627	7.83e-11	-	27105112_hiv_infection_discovery	27105112_hiv_infection_discovery	30919938	30919938	chr10	LYZL2
cg01053681	chr10:80931119	10	80931119	ZMIZ1	Open sea			3.22e-50	-	23526956_clear_cell_renal_carcinoma	23526956_clear_cell_renal_carcinoma	80931119	80931119	chr10	ZMIZ1
cg01056653	chr10:7452391	10	7452391	SFMBT2	Island	1.09515	0.2643	3.42e-05	-	27105112_hiv_infection_discovery	27105112_hiv_infection_discovery	7452391	7452391	chr10	SFMBT2
cg01060861	chr10:28033840	10	28033840	MKX	Island			5.9e-26	-	23526956_clear_cell_renal_carcinoma	23526956_clear_cell_renal_carcinoma	28033840	28033840	chr10	MKX
cg01062504	chr10:50507298	10	50507298	C10orf71	Open sea			3.68e-34	-	23526956_clear_cell_renal_carcinoma	23526956_clear_cell_renal_carcinoma	50507298	50507298	chr10	C10orf71
cg01062834	chr10:30348632	10	30348632	KIAA1462	South shore	-0.000122	2.9e-05	3.45e-05	-	27717397_gestational_age_last_menstrual_periodestimated_gestational_age	27717397_gestational_age_last_menstrual_periodestimated_gestational_age	30348632	30348632	chr10	KIAA1462
cg01062834	chr10:30348632	10	30348632	KIAA1462	South shore	0.0027	0.0005	1.1e-08	-	27651444_smoking_current_vs_never_smoking	27651444_smoking_current_vs_never_smoking	30348632	30348632	chr10	KIAA1462
cg01063701	chr10:123468377	10	123468377	-	Open sea	0.17155	0.026	4.06e-11	-	25650246_gestational_age	25650246_gestational_age	123468377	123468377	chr10	-
cg01063701	chr10:123468377	10	123468377	-	Open sea	-0.75515	0.1134	2.74e-11	-	25888029_ageing	25888029_ageing	123468377	123468377	chr10	-
cg01065161	chr10:98130127	10	98130127	TLL2	Open sea	-1.81337	0.3175	1.12e-08	-	27105112_hiv_infection_discovery	27105112_hiv_infection_discovery	98130127	98130127	chr10	TLL2
cg01065161	chr10:98130127	10	98130127	TLL2	Open sea			3.54e-24	-	24500968_pancreatic_ductal_adenocarcinoma	24500968_pancreatic_ductal_adenocarcinoma	98130127	98130127	chr10	TLL2
cg01068320	chr10:1142094	10	1142094	WDR37	Open sea	-0.01105	0.0019	2.63e-09	-	23334450_rheumatoid_arthritis	23334450_rheumatoid_arthritis	1142094	1142094	chr10	WDR37
cg01071279	chr10:70939636	10	70939636	SUPV3L1	North shore	-1.60363	0.22533	2.97e-10	-	25282492_fetal_vs_adult_liver	25282492_fetal_vs_adult_liver	70939636	70939636	chr10	SUPV3L1
cg01072942	chr10:102279330	10	102279330	SEC31B	Island	-0.000131	2.9e-05	8.04e-06	-	27843151_alcohol_consumption_per_day_european_ancestry	27843151_alcohol_consumption_per_day_european_ancestry	102279330	102279330	chr10	SEC31B
cg01072942	chr10:102279330	10	102279330	SEC31B	Island			1.65e-64	-	28056824_age_4_vs_age_0	28056824_age_4_vs_age_0	102279330	102279330	chr10	SEC31B
cg01072942	chr10:102279330	10	102279330	SEC31B	Island			9.44e-13	-	26500701_sex_kora_f4	26500701_sex_kora_f4	102279330	102279330	chr10	SEC31B
cg01072942	chr10:102279330	10	102279330	SEC31B	Island			5.79e-05	-	26500701_sex_kora_f3	26500701_sex_kora_f3	102279330	102279330	chr10	SEC31B
cg01077100	chr10:124067280	10	124067280	BTBD16	Open sea			4.99e-06	-	26500701_sex_kora_f4	26500701_sex_kora_f4	124067280	124067280	chr10	BTBD16
cg01077100	chr10:124067280	10	124067280	BTBD16	Open sea			1.5e-56	-	23526956_clear_cell_renal_carcinoma	23526956_clear_cell_renal_carcinoma	124067280	124067280	chr10	BTBD16
cg01077100	chr10:124067280	10	124067280	BTBD16	Open sea			7.26e-35	-	24500968_pancreatic_ductal_adenocarcinoma	24500968_pancreatic_ductal_adenocarcinoma	124067280	124067280	chr10	BTBD16
cg01077178	chr10:22608674	10	22608674	COMMD3;BMI1	South shelf	-2.16054	0.09297	4.46e-39	-	25282492_fetal_vs_adult_liver	25282492_fetal_vs_adult_liver	22608674	22608674	chr10	COMMD3;BMI1
cg01082242	chr10:102295570	10	102295570	HIF1AN	Open sea	0.00723	0.0011	4.92e-11	-	23334450_rheumatoid_arthritis	23334450_rheumatoid_arthritis	102295570	102295570	chr10	HIF1AN
cg01082910	chr10:36053547	10	36053547	-	North shore	-0.992665	0.2223	7.99e-06	-	27105112_hiv_infection_discovery	27105112_hiv_infection_discovery	36053547	36053547	chr10	-
cg01082910	chr10:36053547	10	36053547	-	North shore			3.87e-11	-	26857698_primary_sjogrens_syndrome_whole_blood	26857698_primary_sjogrens_syndrome_whole_blood	36053547	36053547	chr10	-
cg01085537	chr10:130507803	10	130507803	-	North shore	-0.01063	0.0019	2.11e-08	-	23334450_rheumatoid_arthritis	23334450_rheumatoid_arthritis	130507803	130507803	chr10	-
cg01085537	chr10:130507803	10	130507803	-	North shore			1.2e-26	-	23526956_clear_cell_renal_carcinoma	23526956_clear_cell_renal_carcinoma	130507803	130507803	chr10	-
cg01088382	chr10:23464290	10	23464290	-	South shore			1.45e-06	-	26500701_sex_kora_f4	26500701_sex_kora_f4	23464290	23464290	chr10	-
cg01088863	chr10:27609310	10	27609310	-	South shore	-0.000775	0.000184	2.66e-05	-	27717397_gestational_age_last_menstrual_periodestimated_gestational_age	27717397_gestational_age_last_menstrual_periodestimated_gestational_age	27609310	27609310	chr10	-
cg01089060	chr10:97050836	10	97050836	PDLIM1	Island	1.73391	0.2643	5.33e-11	-	27105112_hiv_infection_discovery	27105112_hiv_infection_discovery	97050836	97050836	chr10	PDLIM1
cg01093854	chr10:70362422	10	70362422	TET1	Open sea			2.27e-40	-	23526956_clear_cell_renal_carcinoma	23526956_clear_cell_renal_carcinoma	70362422	70362422	chr10	TET1
cg01107874	chr10:77165618	10	77165618	C10orf41	Island	0.001556	0.000193	2.2e-15	-	27717397_gestational_age_ultrasoundestimated_gestational_age	27717397_gestational_age_ultrasoundestimated_gestational_age	77165618	77165618	chr10	C10orf41
cg01107874	chr10:77165618	10	77165618	C10orf41	Island	0.000971	0.000182	1.14e-07	-	27717397_gestational_age_last_menstrual_periodestimated_gestational_age	27717397_gestational_age_last_menstrual_periodestimated_gestational_age	77165618	77165618	chr10	C10orf41
cg01107874	chr10:77165618	10	77165618	C10orf41	Island	-0.0085	0.0019	7.1e-06	-	27651444_smoking_current_vs_never_smoking	27651444_smoking_current_vs_never_smoking	77165618	77165618	chr10	C10orf41
cg01107874	chr10:77165618	10	77165618	C10orf41	Island	-0.01	0.002	3.32e-05	-	27040690_maternal_smoking_in_pregnancy_any_maternal_smoking_in_pregnancy_effect_on_newborns	27040690_maternal_smoking_in_pregnancy_any_maternal_smoking_in_pregnancy_effect_on_newborns	77165618	77165618	chr10	C10orf41
cg01107874	chr10:77165618	10	77165618	C10orf41	Island			5.74e-05	-	28225026_tobacco_smoking	28225026_tobacco_smoking	77165618	77165618	chr10	C10orf41
cg01107874	chr10:77165618	10	77165618	C10orf41	Island			2.88e-09	-	26500701_sex_kora_f4	26500701_sex_kora_f4	77165618	77165618	chr10	C10orf41
cg01107874	chr10:77165618	10	77165618	C10orf41	Island	-3.11004	0.10537	4.23e-47	-	25282492_fetal_vs_adult_liver	25282492_fetal_vs_adult_liver	77165618	77165618	chr10	C10orf41
cg01107874	chr10:77165618	10	77165618	C10orf41	Island			2e-49	-	23526956_clear_cell_renal_carcinoma	23526956_clear_cell_renal_carcinoma	77165618	77165618	chr10	C10orf41
cg01108026	chr10:130540846	10	130540846	-	Open sea	-0.02681	0.0045	2.74e-09	-	23334450_rheumatoid_arthritis	23334450_rheumatoid_arthritis	130540846	130540846	chr10	-
cg01109287	chr10:65281299	10	65281299	REEP3	Island			1.3e-08	-	26857698_primary_sjogrens_syndrome_whole_blood	26857698_primary_sjogrens_syndrome_whole_blood	65281299	65281299	chr10	REEP3
cg01109508	chr10:135187068	10	135187068	ECHS1	Island	0.00448	0.0008	7.4e-09	-	23334450_rheumatoid_arthritis	23334450_rheumatoid_arthritis	135187068	135187068	chr10	ECHS1
cg01112784	chr10:62671136	10	62671136	RHOBTB1	Open sea	0.0052	0.0013	3.4e-05	-	27651444_smoking_current_vs_never_smoking	27651444_smoking_current_vs_never_smoking	62671136	62671136	chr10	RHOBTB1
cg01112784	chr10:62671136	10	62671136	RHOBTB1	Open sea	0.522862	0.0944	3.06e-08	-	28686328_smoking	28686328_smoking	62671136	62671136	chr10	RHOBTB1
cg01112784	chr10:62671136	10	62671136	RHOBTB1	Open sea	0.922123	0.2172	2.17e-05	-	27105112_hiv_infection_discovery	27105112_hiv_infection_discovery	62671136	62671136	chr10	RHOBTB1
cg01113530	chr10:45451464	10	45451464	-	North shelf	-0.13307	0.0227	4.83e-09	-	25650246_gestational_age	25650246_gestational_age	45451464	45451464	chr10	-
cg01117269	chr10:416315	10	416315	DIP2C	South shelf	-0.01284	0.0024	1.5e-07	-	23334450_rheumatoid_arthritis	23334450_rheumatoid_arthritis	416315	416315	chr10	DIP2C
cg01117269	chr10:416315	10	416315	DIP2C	South shelf			5.86e-24	-	23526956_clear_cell_renal_carcinoma	23526956_clear_cell_renal_carcinoma	416315	416315	chr10	DIP2C
cg01119718	chr10:134567309	10	134567309	INPP5A	South shore	0.25937	0.0326	1.88e-15	-	25650246_gestational_age	25650246_gestational_age	134567309	134567309	chr10	INPP5A
cg01122251	chr10:14995625	10	14995625	DCLRE1C	North shore	-2.12039	0.14216	1.07e-25	-	25282492_fetal_vs_adult_liver	25282492_fetal_vs_adult_liver	14995625	14995625	chr10	DCLRE1C
cg01122251	chr10:14995625	10	14995625	DCLRE1C	North shore	0.00773	0.0011	1.25e-11	-	23334450_rheumatoid_arthritis	23334450_rheumatoid_arthritis	14995625	14995625	chr10	DCLRE1C
cg01125076	chr10:70883951	10	70883951	VPS26A	Island	1.26526	0.271	3.02e-06	-	27105112_hiv_infection_discovery	27105112_hiv_infection_discovery	70883951	70883951	chr10	VPS26A
cg01134643	chr10:5406948	10	5406948	UCN3	Open sea			1.09e-23	-	23526956_clear_cell_renal_carcinoma	23526956_clear_cell_renal_carcinoma	5406948	5406948	chr10	UCN3
cg01134967	chr10:81370414	10	81370414	SFTPA1	Open sea	-0.000341	7.9e-05	1.59e-05	-	27717397_gestational_age_ultrasoundestimated_gestational_age	27717397_gestational_age_ultrasoundestimated_gestational_age	81370414	81370414	chr10	SFTPA1
cg01134967	chr10:81370414	10	81370414	SFTPA1	Open sea	-0.000402	8.4e-05	1.85e-06	-	27717397_gestational_age_last_menstrual_periodestimated_gestational_age	27717397_gestational_age_last_menstrual_periodestimated_gestational_age	81370414	81370414	chr10	SFTPA1
cg01134967	chr10:81370414	10	81370414	SFTPA1	Open sea			3.1e-08	-	26500701_sex_kora_f4	26500701_sex_kora_f4	81370414	81370414	chr10	SFTPA1
cg01134967	chr10:81370414	10	81370414	SFTPA1	Open sea	-2.09208	0.11381	1.04e-31	-	25282492_fetal_vs_adult_liver	25282492_fetal_vs_adult_liver	81370414	81370414	chr10	SFTPA1
cg01134967	chr10:81370414	10	81370414	SFTPA1	Open sea			5.36e-35	-	23526956_clear_cell_renal_carcinoma	23526956_clear_cell_renal_carcinoma	81370414	81370414	chr10	SFTPA1
cg01140244	chr10:134498960	10	134498960	INPP5A	Open sea	-0.000249	6.2e-05	6.74e-05	-	27717397_gestational_age_ultrasoundestimated_gestational_age	27717397_gestational_age_ultrasoundestimated_gestational_age	134498960	134498960	chr10	INPP5A
cg01140244	chr10:134498960	10	134498960	INPP5A	Open sea	-0.000331	6.4e-05	2.68e-07	-	27717397_gestational_age_last_menstrual_periodestimated_gestational_age	27717397_gestational_age_last_menstrual_periodestimated_gestational_age	134498960	134498960	chr10	INPP5A
cg01140244	chr10:134498960	10	134498960	INPP5A	Open sea	0.0048	0.001	7e-07	-	27651444_smoking_current_vs_never_smoking	27651444_smoking_current_vs_never_smoking	134498960	134498960	chr10	INPP5A
cg01140247	chr10:77784369	10	77784369	C10orf11	Open sea	-0.27738	0.0323	9.38e-18	-	25650246_gestational_age	25650246_gestational_age	77784369	77784369	chr10	C10orf11
cg01140247	chr10:77784369	10	77784369	C10orf11	Open sea			3.19e-28	-	23526956_clear_cell_renal_carcinoma	23526956_clear_cell_renal_carcinoma	77784369	77784369	chr10	C10orf11
cg01141074	chr10:86527108	10	86527108	-	Open sea	-1.46464	0.2628	2.51e-08	-	27105112_hiv_infection_discovery	27105112_hiv_infection_discovery	86527108	86527108	chr10	-
cg01142721	chr10:85985448	10	85985448	LRIT2	Open sea	-0.012	0.003	5.03e-06	-	26861414_maternal_plasma_folate_metaanalysis	26861414_maternal_plasma_folate_metaanalysis	85985448	85985448	chr10	LRIT2
cg01144764	chr10:121633063	10	121633063	C10orf119	Island	0.00437	0.0008	1.08e-07	-	23334450_rheumatoid_arthritis	23334450_rheumatoid_arthritis	121633063	121633063	chr10	C10orf119
cg01145398	chr10:135075451	10	135075451	-	Island	1.23735	0.2594	1.84e-06	-	27105112_hiv_infection_discovery	27105112_hiv_infection_discovery	135075451	135075451	chr10	-
cg01148002	chr10:134557971	10	134557971	INPP5A	South shelf	0.09294	0.0152	8.6e-10	-	25650246_gestational_age	25650246_gestational_age	134557971	134557971	chr10	INPP5A
cg01150683	chr10:111216646	10	111216646	-	Island	0.0101	0.002255	3.75e-06	-	28811542_age	28811542_age	111216646	111216646	chr10	-
cg01150683	chr10:111216646	10	111216646	-	Island			1.14e-06	-	25404168_age_t_cells	25404168_age_t_cells	111216646	111216646	chr10	-
cg01150683	chr10:111216646	10	111216646	-	Island			2.07e-33	-	25404168_age_monocytes	25404168_age_monocytes	111216646	111216646	chr10	-
cg01150683	chr10:111216646	10	111216646	-	Island			8.17e-39	-	23526956_clear_cell_renal_carcinoma	23526956_clear_cell_renal_carcinoma	111216646	111216646	chr10	-
cg01150683	chr10:111216646	10	111216646	-	Island			8.53e-21	-	24500968_pancreatic_ductal_adenocarcinoma	24500968_pancreatic_ductal_adenocarcinoma	111216646	111216646	chr10	-
cg01150866	chr10:45460926	10	45460926	RASSF4	Open sea	-0.02091	0.0032	4.78e-11	-	23334450_rheumatoid_arthritis	23334450_rheumatoid_arthritis	45460926	45460926	chr10	RASSF4
cg01151966	chr10:83634485	10	83634485	NRG3	Island	0.8202	0.0941	2.86e-18	-	25888029_ageing	25888029_ageing	83634485	83634485	chr10	NRG3
cg01154046	chr10:17270601	10	17270601	VIM	Island	0.00532	0.0009	8.96e-09	-	23334450_rheumatoid_arthritis	23334450_rheumatoid_arthritis	17270601	17270601	chr10	VIM
cg01160452	chr10:118957098	10	118957098	KCNK18	Open sea			2.12e-20	-	28056824_age_4_vs_age_0	28056824_age_4_vs_age_0	118957098	118957098	chr10	KCNK18
cg01164344	chr10:83636782	10	83636782	NRG3	South shore	0.00995	0.0017	1.08e-08	-	23334450_rheumatoid_arthritis	23334450_rheumatoid_arthritis	83636782	83636782	chr10	NRG3
cg01166071	chr10:8095687	10	8095687	FLJ45983;GATA3	Island			8.77e-26	-	23526956_clear_cell_renal_carcinoma	23526956_clear_cell_renal_carcinoma	8095687	8095687	chr10	FLJ45983;GATA3
cg01167924	chr10:45803214	10	45803214	OR13A1	Open sea	-0.0144	0.0026	1.68e-08	-	23334450_rheumatoid_arthritis	23334450_rheumatoid_arthritis	45803214	45803214	chr10	OR13A1
cg01174428	chr10:13514489	10	13514489	BEND7	North shore	-1.53298	0.3221	1.94e-06	-	27105112_hiv_infection_discovery	27105112_hiv_infection_discovery	13514489	13514489	chr10	BEND7
cg01177167	chr10:101280523	10	101280523	-	North shore	0.02629	0.0046	9.07e-09	-	23334450_rheumatoid_arthritis	23334450_rheumatoid_arthritis	101280523	101280523	chr10	-
cg01178710	chr10:100137031	10	100137031	-	Open sea			7.85e-42	-	23526956_clear_cell_renal_carcinoma	23526956_clear_cell_renal_carcinoma	100137031	100137031	chr10	-
cg01183826	chr10:45496237	10	45496237	C10orf25;ZNF22	North shore	0.00931	0.0016	2.15e-09	-	23334450_rheumatoid_arthritis	23334450_rheumatoid_arthritis	45496237	45496237	chr10	C10orf25;ZNF22
cg01183965	chr10:134855243	10	134855243	-	South shore	-1.1456	0.2726	2.63e-05	-	27105112_hiv_infection_discovery	27105112_hiv_infection_discovery	134855243	134855243	chr10	-
cg01185921	chr10:116444463	10	116444463	ABLIM1	Open sea	-0.000525	9.3e-05	2.04e-08	-	27717397_gestational_age_last_menstrual_periodestimated_gestational_age	27717397_gestational_age_last_menstrual_periodestimated_gestational_age	116444463	116444463	chr10	ABLIM1
cg01185921	chr10:116444463	10	116444463	ABLIM1	Open sea	-0.0122	0.001574	4.62e-15	-	28811542_age	28811542_age	116444463	116444463	chr10	ABLIM1
cg01185921	chr10:116444463	10	116444463	ABLIM1	Open sea			4.91e-24	-	28056824_age_4_vs_age_0	28056824_age_4_vs_age_0	116444463	116444463	chr10	ABLIM1
cg01185921	chr10:116444463	10	116444463	ABLIM1	Open sea			5.35e-13	-	26857698_primary_sjogrens_syndrome_whole_blood	26857698_primary_sjogrens_syndrome_whole_blood	116444463	116444463	chr10	ABLIM1
cg01185921	chr10:116444463	10	116444463	ABLIM1	Open sea			8.28e-11	-	26500701_sex_kora_f4	26500701_sex_kora_f4	116444463	116444463	chr10	ABLIM1
cg01185921	chr10:116444463	10	116444463	ABLIM1	Open sea	2.15484	0.10418	2.41e-35	-	25282492_fetal_vs_adult_liver	25282492_fetal_vs_adult_liver	116444463	116444463	chr10	ABLIM1
cg01185921	chr10:116444463	10	116444463	ABLIM1	Open sea	-0.37192	0.0461	7.61e-16	-	25650246_gestational_age	25650246_gestational_age	116444463	116444463	chr10	ABLIM1
cg01190024	chr10:8078357	10	8078357	-	Island	0.564424	0.1136	6.72e-07	-	26553366_sex	26553366_sex	8078357	8078357	chr10	-
cg01190024	chr10:8078357	10	8078357	-	Island	1.78751	0.2569	3.44e-12	-	27105112_hiv_infection_discovery	27105112_hiv_infection_discovery	8078357	8078357	chr10	-
cg01190024	chr10:8078357	10	8078357	-	Island			2.66e-17	-	26500701_sex_kora_f4	26500701_sex_kora_f4	8078357	8078357	chr10	-
cg01195672	chr10:134557941	10	134557941	INPP5A	South shelf	-1.57654	0.2823	2.33e-08	-	27105112_hiv_infection_discovery	27105112_hiv_infection_discovery	134557941	134557941	chr10	INPP5A
cg01197091	chr10:12171445	10	12171445	SEC61A2	Island	1.11372	0.2321	1.59e-06	-	27105112_hiv_infection_discovery	27105112_hiv_infection_discovery	12171445	12171445	chr10	SEC61A2
cg01201802	chr10:30349405	10	30349405	KIAA1462	South shore	-0.06106	0.0115	1.13e-07	-	25650246_gestational_age	25650246_gestational_age	30349405	30349405	chr10	KIAA1462
cg01207912	chr10:68685569	10	68685569	CTNNA3;LRRTM3	Open sea	0.02051	0.0038	8.29e-08	-	23334450_rheumatoid_arthritis	23334450_rheumatoid_arthritis	68685569	68685569	chr10	CTNNA3;LRRTM3
cg01208243	chr10:124769187	10	124769187	IKZF5;ACADSB	South shore	-0.000478	0.00012	7.02e-05	-	27717397_gestational_age_ultrasoundestimated_gestational_age	27717397_gestational_age_ultrasoundestimated_gestational_age	124769187	124769187	chr10	IKZF5;ACADSB
cg01208243	chr10:124769187	10	124769187	IKZF5;ACADSB	South shore			1.07e-17	-	28056824_age_4_vs_age_0	28056824_age_4_vs_age_0	124769187	124769187	chr10	IKZF5;ACADSB
cg01210727	chr10:56666396	10	56666396	-	Open sea	-0.016801	0.004109	4.34e-05	-	27572077_schizophrenia_phase_1	27572077_schizophrenia_phase_1	56666396	56666396	chr10	-
cg01210727	chr10:56666396	10	56666396	-	Open sea			9.63e-08	-	26857698_primary_sjogrens_syndrome_whole_blood	26857698_primary_sjogrens_syndrome_whole_blood	56666396	56666396	chr10	-
cg01210727	chr10:56666396	10	56666396	-	Open sea	-0.03376	0.0055	9.17e-10	-	23334450_rheumatoid_arthritis	23334450_rheumatoid_arthritis	56666396	56666396	chr10	-
cg01212848	chr10:116364370	10	116364370	ABLIM1	Open sea	-0.00911	0.0016	1.5e-08	-	23334450_rheumatoid_arthritis	23334450_rheumatoid_arthritis	116364370	116364370	chr10	ABLIM1
cg01213599	chr10:126704259	10	126704259	CTBP2	Open sea	0.0109	0.0028	8.1e-05	-	27651444_smoking_current_vs_never_smoking	27651444_smoking_current_vs_never_smoking	126704259	126704259	chr10	CTBP2
cg01213599	chr10:126704259	10	126704259	CTBP2	Open sea			7.49e-88	-	28056824_age_4_vs_age_0	28056824_age_4_vs_age_0	126704259	126704259	chr10	CTBP2
cg01213599	chr10:126704259	10	126704259	CTBP2	Open sea			1.96e-11	-	26500701_sex_kora_f4	26500701_sex_kora_f4	126704259	126704259	chr10	CTBP2
cg01213599	chr10:126704259	10	126704259	CTBP2	Open sea			2.12e-05	-	26500701_sex_metaanalysis	26500701_sex_metaanalysis	126704259	126704259	chr10	CTBP2
cg01220829	chr10:92681957	10	92681957	ANKRD1	Open sea			3.45e-05	-	26500701_sex_kora_f4	26500701_sex_kora_f4	92681957	92681957	chr10	ANKRD1
cg01222324	chr10:135050630	10	135050630	VENTX	Island	0.0035	0.0008	1e-05	-	27651444_smoking_current_vs_never_smoking	27651444_smoking_current_vs_never_smoking	135050630	135050630	chr10	VENTX
cg01222324	chr10:135050630	10	135050630	VENTX	Island			1.3e-18	-	23526956_clear_cell_renal_carcinoma	23526956_clear_cell_renal_carcinoma	135050630	135050630	chr10	VENTX
cg01227006	chr10:72141613	10	72141613	LRRC20	Island	1.10394	0.2292	1.46e-06	-	27105112_hiv_infection_discovery	27105112_hiv_infection_discovery	72141613	72141613	chr10	LRRC20
cg01227028	chr10:43277745	10	43277745	BMS1	North shore			1.63e-11	-	28056824_age_4_vs_age_0	28056824_age_4_vs_age_0	43277745	43277745	chr10	BMS1
cg01227028	chr10:43277745	10	43277745	BMS1	North shore			1.67e-12	-	26500701_sex_kora_f4	26500701_sex_kora_f4	43277745	43277745	chr10	BMS1
cg01227028	chr10:43277745	10	43277745	BMS1	North shore			4.61e-05	-	26500701_sex_kora_f3	26500701_sex_kora_f3	43277745	43277745	chr10	BMS1
cg01227827	chr10:99609926	10	99609926	GOLGA7B	Island	0.00578	0.001	4.89e-09	-	23334450_rheumatoid_arthritis	23334450_rheumatoid_arthritis	99609926	99609926	chr10	GOLGA7B
cg01233968	chr10:653335	10	653335	DIP2C	South shore	0.09608	0.0156	8.19e-10	-	25650246_gestational_age	25650246_gestational_age	653335	653335	chr10	DIP2C
cg01237870	chr10:13203568	10	13203568	MCM10	Island	0.0077	0.0013	1.41e-09	-	23334450_rheumatoid_arthritis	23334450_rheumatoid_arthritis	13203568	13203568	chr10	MCM10
cg01239367	chr10:1815498	10	1815498	-	Open sea	-1.43152	0.2389	2.07e-09	-	27105112_hiv_infection_discovery	27105112_hiv_infection_discovery	1815498	1815498	chr10	-
cg01240734	chr10:71892593	10	71892593	AIFM2	Island	0.00634	0.0011	1.47e-08	-	23334450_rheumatoid_arthritis	23334450_rheumatoid_arthritis	71892593	71892593	chr10	AIFM2
cg01244953	chr10:125853038	10	125853038	-	Island	0.0056	0.0009	2.32e-09	-	23334450_rheumatoid_arthritis	23334450_rheumatoid_arthritis	125853038	125853038	chr10	-
cg01246254	chr10:124134882	10	124134882	PLEKHA1	Island	1.9121	0.3121	8.95e-10	-	27105112_hiv_infection_discovery	27105112_hiv_infection_discovery	124134882	124134882	chr10	PLEKHA1
cg01246622	chr10:115141827	10	115141827	-	Open sea			4.31e-05	-	26864933_smoking_current_vs_never_smoking	26864933_smoking_current_vs_never_smoking	115141827	115141827	chr10	-
cg01246622	chr10:115141827	10	115141827	-	Open sea	-1.17342	0.08118	7.51e-25	-	25282492_fetal_vs_adult_liver	25282492_fetal_vs_adult_liver	115141827	115141827	chr10	-
cg01246622	chr10:115141827	10	115141827	-	Open sea			6.73e-18	-	24500968_pancreatic_ductal_adenocarcinoma	24500968_pancreatic_ductal_adenocarcinoma	115141827	115141827	chr10	-
cg01247987	chr10:130230059	10	130230059	-	Open sea	0.09412	0.0155	1.28e-09	-	25650246_gestational_age	25650246_gestational_age	130230059	130230059	chr10	-
cg01248810	chr10:82103151	10	82103151	DYDC1	Open sea	-0.824999	0.1024	7.79e-16	-	25888029_ageing	25888029_ageing	82103151	82103151	chr10	DYDC1
cg01249544	chr10:69372655	10	69372655	CTNNA3	Open sea			2.29e-77	-	28056824_age_4_vs_age_0	28056824_age_4_vs_age_0	69372655	69372655	chr10	CTNNA3
cg01249544	chr10:69372655	10	69372655	CTNNA3	Open sea			8.85e-36	-	23526956_clear_cell_renal_carcinoma	23526956_clear_cell_renal_carcinoma	69372655	69372655	chr10	CTNNA3
cg01250961	chr10:119256257	10	119256257	EMX2OS	Open sea	-0.900107	0.2201	4.32e-05	-	27105112_hiv_infection_discovery	27105112_hiv_infection_discovery	119256257	119256257	chr10	EMX2OS
cg01253386	chr10:14551178	10	14551178	-	Open sea	-0.00903	0.0017	1.51e-07	-	23334450_rheumatoid_arthritis	23334450_rheumatoid_arthritis	14551178	14551178	chr10	-
cg01255894	chr10:8099218	10	8099218	GATA3	North shore	-0.0018	0.0004	2.7e-07	-	27651444_smoking_current_vs_never_smoking	27651444_smoking_current_vs_never_smoking	8099218	8099218	chr10	GATA3
cg01255894	chr10:8099218	10	8099218	GATA3	North shore	-0.968796	0.2346	3.63e-05	-	27105112_hiv_infection_discovery	27105112_hiv_infection_discovery	8099218	8099218	chr10	GATA3
cg01255894	chr10:8099218	10	8099218	GATA3	North shore	0.17291	0.0243	1.01e-12	-	25650246_gestational_age	25650246_gestational_age	8099218	8099218	chr10	GATA3
cg01257654	chr10:4230745	10	4230745	-	Open sea	0.000643	0.000146	1.16e-05	-	27717397_gestational_age_ultrasoundestimated_gestational_age	27717397_gestational_age_ultrasoundestimated_gestational_age	4230745	4230745	chr10	-
cg01257654	chr10:4230745	10	4230745	-	Open sea			2.63e-89	-	28056824_age_4_vs_age_0	28056824_age_4_vs_age_0	4230745	4230745	chr10	-
cg01258050	chr10:135010532	10	135010532	KNDC1	Open sea	-0.009	0.002	1.22e-06	-	27040690_maternal_smoking_in_pregnancy_sustained_maternal_smoking_in_pregnancy_effect_on_newborns	27040690_maternal_smoking_in_pregnancy_sustained_maternal_smoking_in_pregnancy_effect_on_newborns	135010532	135010532	chr10	KNDC1
cg01258050	chr10:135010532	10	135010532	KNDC1	Open sea	-0.008	0.002	1.04e-05	-	27040690_maternal_smoking_in_pregnancy_sustained_maternal_smoking_in_pregnancy_effect_on_newborns_adjusted_for_cell_counts	27040690_maternal_smoking_in_pregnancy_sustained_maternal_smoking_in_pregnancy_effect_on_newborns_adjusted_for_cell_counts	135010532	135010532	chr10	KNDC1
cg01258050	chr10:135010532	10	135010532	KNDC1	Open sea	-0.006	0.002	1.33e-05	-	27040690_maternal_smoking_in_pregnancy_any_maternal_smoking_in_pregnancy_effect_on_newborns	27040690_maternal_smoking_in_pregnancy_any_maternal_smoking_in_pregnancy_effect_on_newborns	135010532	135010532	chr10	KNDC1
cg01258050	chr10:135010532	10	135010532	KNDC1	Open sea	-0.000135	3.4e-05	7.62e-05	-	27843151_alcohol_consumption_per_day_european_ancestry	27843151_alcohol_consumption_per_day_european_ancestry	135010532	135010532	chr10	KNDC1
cg01261351	chr10:118030292	10	118030292	GFRA1	North shore	-0.00012	2.9e-05	3.25e-05	-	27843151_alcohol_consumption_per_day_european_ancestry	27843151_alcohol_consumption_per_day_european_ancestry	118030292	118030292	chr10	GFRA1
cg01261351	chr10:118030292	10	118030292	GFRA1	North shore	0.969459	0.2281	2.14e-05	-	27105112_hiv_infection_discovery	27105112_hiv_infection_discovery	118030292	118030292	chr10	GFRA1
cg01261351	chr10:118030292	10	118030292	GFRA1	North shore			1.4e-07	-	23332324_child_abuse	23332324_child_abuse	118030292	118030292	chr10	GFRA1
cg01261351	chr10:118030292	10	118030292	GFRA1	North shore	-2.20177	0.0796	7e-45	-	25282492_fetal_vs_adult_liver	25282492_fetal_vs_adult_liver	118030292	118030292	chr10	GFRA1
cg01261351	chr10:118030292	10	118030292	GFRA1	North shore	0.09343	0.0149	3.41e-10	-	25650246_gestational_age	25650246_gestational_age	118030292	118030292	chr10	GFRA1
cg01261798	chr10:134000034	10	134000034	DPYSL4	Island	0.0323	0.00716	3.22e-06	-	28811542_age	28811542_age	134000034	134000034	chr10	DPYSL4
cg01261798	chr10:134000034	10	134000034	DPYSL4	Island	1.19115	0.2049	6.1e-09	-	27105112_hiv_infection_discovery	27105112_hiv_infection_discovery	134000034	134000034	chr10	DPYSL4
cg01261798	chr10:134000034	10	134000034	DPYSL4	Island			3.9e-06	-	26500701_sex_kora_f4	26500701_sex_kora_f4	134000034	134000034	chr10	DPYSL4
cg01261798	chr10:134000034	10	134000034	DPYSL4	Island			2.61e-28	-	23526956_clear_cell_renal_carcinoma	23526956_clear_cell_renal_carcinoma	134000034	134000034	chr10	DPYSL4
cg01261798	chr10:134000034	10	134000034	DPYSL4	Island			2.78e-15	-	24500968_pancreatic_ductal_adenocarcinoma	24500968_pancreatic_ductal_adenocarcinoma	134000034	134000034	chr10	DPYSL4
cg01261798	chr10:134000034	10	134000034	DPYSL4	Island	0.771425	0.1408	4.24e-08	-	25888029_ageing	25888029_ageing	134000034	134000034	chr10	DPYSL4
cg01263407	chr10:8138058	10	8138058	-	Open sea	0.000317	6.9e-05	4.54e-06	-	27717397_gestational_age_ultrasoundestimated_gestational_age	27717397_gestational_age_ultrasoundestimated_gestational_age	8138058	8138058	chr10	-
cg01263532	chr10:16478471	10	16478471	PTER	North shore	-0.15711	0.024	6.35e-11	-	25650246_gestational_age	25650246_gestational_age	16478471	16478471	chr10	PTER
cg01263942	chr10:695859	10	695859	DIP2C;C10orf108	Open sea	2.96387	0.11039	7.16e-44	-	25282492_fetal_vs_adult_liver	25282492_fetal_vs_adult_liver	695859	695859	chr10	DIP2C;C10orf108
cg01263942	chr10:695859	10	695859	DIP2C;C10orf108	Open sea			4.76e-33	-	23526956_clear_cell_renal_carcinoma	23526956_clear_cell_renal_carcinoma	695859	695859	chr10	DIP2C;C10orf108
cg01266390	chr10:125034002	10	125034002	-	Open sea	0.000619	0.000147	2.8e-05	-	27717397_gestational_age_last_menstrual_periodestimated_gestational_age	27717397_gestational_age_last_menstrual_periodestimated_gestational_age	125034002	125034002	chr10	-
cg01266390	chr10:125034002	10	125034002	-	Open sea	-2.21901	0.10332	1.55e-36	-	25282492_fetal_vs_adult_liver	25282492_fetal_vs_adult_liver	125034002	125034002	chr10	-
cg01267522	chr10:31608548	10	31608548	ZEB1;LOC220930	Island	1.46957	0.241	1.07e-09	-	27105112_hiv_infection_discovery	27105112_hiv_infection_discovery	31608548	31608548	chr10	ZEB1;LOC220930
cg01270228	chr10:1369114	10	1369114	ADARB2	Island	-1.46332	0.2732	8.51e-08	-	27105112_hiv_infection_discovery	27105112_hiv_infection_discovery	1369114	1369114	chr10	ADARB2
cg01272967	chr10:386708	10	386708	DIP2C	North shore	-1.17249	0.2567	4.93e-06	-	27105112_hiv_infection_discovery	27105112_hiv_infection_discovery	386708	386708	chr10	DIP2C
cg01273309	chr10:131567279	10	131567279	-	Open sea			4.36e-91	-	28056824_age_4_vs_age_0	28056824_age_4_vs_age_0	131567279	131567279	chr10	-
cg01275661	chr10:5504438	10	5504438	-	Open sea	-1.82753	0.10078	2.67e-31	-	25282492_fetal_vs_adult_liver	25282492_fetal_vs_adult_liver	5504438	5504438	chr10	-
cg01275830	chr10:104211749	10	104211749	C10orf95	South shore	-0.000133	3.2e-05	4.13e-05	-	27717397_gestational_age_last_menstrual_periodestimated_gestational_age	27717397_gestational_age_last_menstrual_periodestimated_gestational_age	104211749	104211749	chr10	C10orf95
cg01283625	chr10:13568099	10	13568099	-	North shelf	-0.000696	0.000148	2.86e-06	-	27717397_gestational_age_last_menstrual_periodestimated_gestational_age	27717397_gestational_age_last_menstrual_periodestimated_gestational_age	13568099	13568099	chr10	-
cg01283887	chr10:69366755	10	69366755	CTNNA3	Open sea			8.75e-11	-	28056824_age_4_vs_age_0	28056824_age_4_vs_age_0	69366755	69366755	chr10	CTNNA3
cg01284033	chr10:70286653	10	70286653	SLC25A16	North shore			1.17e-19	-	28056824_age_4_vs_age_0	28056824_age_4_vs_age_0	70286653	70286653	chr10	SLC25A16
cg01284033	chr10:70286653	10	70286653	SLC25A16	North shore	1.79806	0.08564	8.14e-36	-	25282492_fetal_vs_adult_liver	25282492_fetal_vs_adult_liver	70286653	70286653	chr10	SLC25A16
cg01290459	chr10:91174256	10	91174256	IFIT5	North shore	0.00934	0.0016	2.47e-09	-	23334450_rheumatoid_arthritis	23334450_rheumatoid_arthritis	91174256	91174256	chr10	IFIT5
cg01291665	chr10:11911449	10	11911449	C10orf47	North shore			8.02e-05	-	27358653_fetal_alcohol_spectrum_disorder	27358653_fetal_alcohol_spectrum_disorder	11911449	11911449	chr10	C10orf47
cg01291665	chr10:11911449	10	11911449	C10orf47	North shore	0.24542	0.0334	1.86e-13	-	25650246_gestational_age	25650246_gestational_age	11911449	11911449	chr10	C10orf47
cg01295399	chr10:50820278	10	50820278	SLC18A3;CHAT	Island	3.05	0.7814	9.49e-05	-	28069425_total_serum_ige_puerto_ricans_only_adjusted_for_cell_counts	28069425_total_serum_ige_puerto_ricans_only_adjusted_for_cell_counts	50820278	50820278	chr10	SLC18A3;CHAT
cg01295399	chr10:50820278	10	50820278	SLC18A3;CHAT	Island			7.63e-06	-	25404168_age_t_cells	25404168_age_t_cells	50820278	50820278	chr10	SLC18A3;CHAT
cg01295399	chr10:50820278	10	50820278	SLC18A3;CHAT	Island			5.28e-18	-	25404168_age_monocytes	25404168_age_monocytes	50820278	50820278	chr10	SLC18A3;CHAT
cg01295399	chr10:50820278	10	50820278	SLC18A3;CHAT	Island			7.01e-59	-	23526956_clear_cell_renal_carcinoma	23526956_clear_cell_renal_carcinoma	50820278	50820278	chr10	SLC18A3;CHAT
cg01297808	chr10:94180551	10	94180551	-	Island			9e-09	-	23332324_child_abuse	23332324_child_abuse	94180551	94180551	chr10	-
cg01299388	chr10:112314416	10	112314416	-	Open sea	-1.37675	0.2523	4.85e-08	-	27105112_hiv_infection_discovery	27105112_hiv_infection_discovery	112314416	112314416	chr10	-
cg01300410	chr10:95653653	10	95653653	TMEM20	Island	0.00366	0.0007	1.03e-07	-	23334450_rheumatoid_arthritis	23334450_rheumatoid_arthritis	95653653	95653653	chr10	TMEM20
cg01300434	chr10:133651747	10	133651747	-	Open sea	0.18481	0.0283	7.07e-11	-	25650246_gestational_age	25650246_gestational_age	133651747	133651747	chr10	-
cg01301803	chr10:134143535	10	134143535	-	North shore	-1.24024	0.09132	3.28e-23	-	25282492_fetal_vs_adult_liver	25282492_fetal_vs_adult_liver	134143535	134143535	chr10	-
cg01301803	chr10:134143535	10	134143535	-	North shore			1.11e-31	-	24500968_pancreatic_ductal_adenocarcinoma	24500968_pancreatic_ductal_adenocarcinoma	134143535	134143535	chr10	-
cg01303372	chr10:121415189	10	121415189	BAG3	South shelf	0.004	0.001	2.75e-06	-	27040690_maternal_smoking_in_pregnancy_sustained_maternal_smoking_in_pregnancy_effect_on_newborns	27040690_maternal_smoking_in_pregnancy_sustained_maternal_smoking_in_pregnancy_effect_on_newborns	121415189	121415189	chr10	BAG3
cg01303372	chr10:121415189	10	121415189	BAG3	South shelf	0.004	0.001	4.83e-06	-	27040690_maternal_smoking_in_pregnancy_sustained_maternal_smoking_in_pregnancy_effect_on_newborns_adjusted_for_cell_counts	27040690_maternal_smoking_in_pregnancy_sustained_maternal_smoking_in_pregnancy_effect_on_newborns_adjusted_for_cell_counts	121415189	121415189	chr10	BAG3
cg01303372	chr10:121415189	10	121415189	BAG3	South shelf	0.003	0.001	6.12e-06	-	27040690_maternal_smoking_in_pregnancy_any_maternal_smoking_in_pregnancy_effect_on_newborns	27040690_maternal_smoking_in_pregnancy_any_maternal_smoking_in_pregnancy_effect_on_newborns	121415189	121415189	chr10	BAG3
cg01303372	chr10:121415189	10	121415189	BAG3	South shelf	-1.85482	0.08982	2.71e-35	-	25282492_fetal_vs_adult_liver	25282492_fetal_vs_adult_liver	121415189	121415189	chr10	BAG3
cg01303372	chr10:121415189	10	121415189	BAG3	South shelf			5.65e-29	-	24500968_pancreatic_ductal_adenocarcinoma	24500968_pancreatic_ductal_adenocarcinoma	121415189	121415189	chr10	BAG3
cg01303723	chr10:134600680	10	134600680	NKX6-2	Island			5.28e-21	-	23526956_clear_cell_renal_carcinoma	23526956_clear_cell_renal_carcinoma	134600680	134600680	chr10	NKX6-2
cg01305328	chr10:105727248	10	105727248	SLK	Island	2.17962	0.2609	6.51e-17	-	27105112_hiv_infection_discovery	27105112_hiv_infection_discovery	105727248	105727248	chr10	SLK
cg01305427	chr10:99397203	10	99397203	-	North shelf	-0.01264	0.0024	1.45e-07	-	23334450_rheumatoid_arthritis	23334450_rheumatoid_arthritis	99397203	99397203	chr10	-
cg01307130	chr10:71329040	10	71329040	-	North shelf			5.22e-26	-	23526956_clear_cell_renal_carcinoma	23526956_clear_cell_renal_carcinoma	71329040	71329040	chr10	-
cg01307130	chr10:71329040	10	71329040	-	North shelf			2.93e-16	-	24500968_pancreatic_ductal_adenocarcinoma	24500968_pancreatic_ductal_adenocarcinoma	71329040	71329040	chr10	-
cg01309726	chr10:99477939	10	99477939	LOC100270710	South shelf	-1.76586	0.07994	1.96e-37	-	25282492_fetal_vs_adult_liver	25282492_fetal_vs_adult_liver	99477939	99477939	chr10	LOC100270710
cg01309726	chr10:99477939	10	99477939	LOC100270710	South shelf	-0.16524	0.0258	1.49e-10	-	25650246_gestational_age	25650246_gestational_age	99477939	99477939	chr10	LOC100270710
cg01311537	chr10:50386709	10	50386709	C10orf128	Open sea	-0.00011	2.7e-05	3.72e-05	-	27843151_alcohol_consumption_per_day_european_ancestry	27843151_alcohol_consumption_per_day_european_ancestry	50386709	50386709	chr10	C10orf128
cg01311537	chr10:50386709	10	50386709	C10orf128	Open sea			2.18e-41	-	28056824_age_4_vs_age_0	28056824_age_4_vs_age_0	50386709	50386709	chr10	C10orf128
cg01311537	chr10:50386709	10	50386709	C10orf128	Open sea			5.26e-07	-	26500701_sex_kora_f4	26500701_sex_kora_f4	50386709	50386709	chr10	C10orf128
cg01313176	chr10:35058287	10	35058287	PARD3	Open sea	-0.17942	0.0281	1.81e-10	-	25650246_gestational_age	25650246_gestational_age	35058287	35058287	chr10	PARD3
cg01316378	chr10:63629580	10	63629580	-	Open sea	-0.000687	0.000106	1.64e-10	-	27717397_gestational_age_ultrasoundestimated_gestational_age	27717397_gestational_age_ultrasoundestimated_gestational_age	63629580	63629580	chr10	-
cg01316378	chr10:63629580	10	63629580	-	Open sea	-0.000647	0.00012	8.6e-08	-	27717397_gestational_age_last_menstrual_periodestimated_gestational_age	27717397_gestational_age_last_menstrual_periodestimated_gestational_age	63629580	63629580	chr10	-
cg01316378	chr10:63629580	10	63629580	-	Open sea			9.29e-18	-	23526956_clear_cell_renal_carcinoma	23526956_clear_cell_renal_carcinoma	63629580	63629580	chr10	-
cg01320048	chr10:115999405	10	115999405	VWA2	Island	-1.12828	0.2565	1.09e-05	-	27105112_hiv_infection_discovery	27105112_hiv_infection_discovery	115999405	115999405	chr10	VWA2
cg01320048	chr10:115999405	10	115999405	VWA2	Island			0	-	23332324_child_abuse	23332324_child_abuse	115999405	115999405	chr10	VWA2
cg01330050	chr10:43800478	10	43800478	-	South shore	0.01107	0.0021	8.98e-08	-	23334450_rheumatoid_arthritis	23334450_rheumatoid_arthritis	43800478	43800478	chr10	-
cg01330312	chr10:51567670	10	51567670	NCOA4	South shelf	-0.000331	7.7e-05	1.73e-05	-	27717397_gestational_age_last_menstrual_periodestimated_gestational_age	27717397_gestational_age_last_menstrual_periodestimated_gestational_age	51567670	51567670	chr10	NCOA4
cg01330312	chr10:51567670	10	51567670	NCOA4	South shelf	0.946522	0.2425	9.47e-05	-	27105112_hiv_infection_discovery	27105112_hiv_infection_discovery	51567670	51567670	chr10	NCOA4
cg01330312	chr10:51567670	10	51567670	NCOA4	South shelf	1.47564	0.05961	3.74e-41	-	25282492_fetal_vs_adult_liver	25282492_fetal_vs_adult_liver	51567670	51567670	chr10	NCOA4
cg01332279	chr10:64579059	10	64579059	EGR2	South shore			1.12e-34	-	26500701_sex_kora_f4	26500701_sex_kora_f4	64579059	64579059	chr10	EGR2
cg01332279	chr10:64579059	10	64579059	EGR2	South shore			1.72e-16	-	26500701_sex_kora_f3	26500701_sex_kora_f3	64579059	64579059	chr10	EGR2
cg01335210	chr10:130422176	10	130422176	-	Open sea	0.438	0.0522	4.84e-17	-	25650246_gestational_age	25650246_gestational_age	130422176	130422176	chr10	-
cg01335210	chr10:130422176	10	130422176	-	Open sea	-0.01692	0.0032	9.08e-08	-	23334450_rheumatoid_arthritis	23334450_rheumatoid_arthritis	130422176	130422176	chr10	-
cg01335658	chr10:131567534	10	131567534	-	Open sea			2.17e-11	-	28056824_age_4_vs_age_0	28056824_age_4_vs_age_0	131567534	131567534	chr10	-
cg01335685	chr10:22726610	10	22726610	-	Island	3.96623	0.4467	6.71e-19	-	27105112_hiv_infection_discovery	27105112_hiv_infection_discovery	22726610	22726610	chr10	-
cg01339726	chr10:99404562	10	99404562	PI4K2A	South shelf	-0.0117	0.0018	1.1e-10	-	23334450_rheumatoid_arthritis	23334450_rheumatoid_arthritis	99404562	99404562	chr10	PI4K2A
cg01344420	chr10:44311298	10	44311298	-	Open sea	-0.0252	0.005896	9.59e-06	-	28811542_age	28811542_age	44311298	44311298	chr10	-
cg01344797	chr10:104172924	10	104172924	PSD	South shelf	0.000351	6.4e-05	6.1e-08	-	27717397_gestational_age_last_menstrual_periodestimated_gestational_age	27717397_gestational_age_last_menstrual_periodestimated_gestational_age	104172924	104172924	chr10	PSD
cg01344797	chr10:104172924	10	104172924	PSD	South shelf	-0.00683	0.001685	2.52e-05	-	28811542_age	28811542_age	104172924	104172924	chr10	PSD
cg01346596	chr10:11868146	10	11868146	C10orf47	South shelf	3.27711	0.26939	1.81e-20	-	25282492_fetal_vs_adult_liver	25282492_fetal_vs_adult_liver	11868146	11868146	chr10	C10orf47
cg01346596	chr10:11868146	10	11868146	C10orf47	South shelf	-0.34629	0.0487	1.18e-12	-	25650246_gestational_age	25650246_gestational_age	11868146	11868146	chr10	C10orf47
cg01346596	chr10:11868146	10	11868146	C10orf47	South shelf			1.41e-42	-	23526956_clear_cell_renal_carcinoma	23526956_clear_cell_renal_carcinoma	11868146	11868146	chr10	C10orf47
cg01346596	chr10:11868146	10	11868146	C10orf47	South shelf			5.27e-16	-	24500968_pancreatic_ductal_adenocarcinoma	24500968_pancreatic_ductal_adenocarcinoma	11868146	11868146	chr10	C10orf47
cg01347048	chr10:104387773	10	104387773	SUFU	Open sea	1.91265	0.09505	1.75e-34	-	25282492_fetal_vs_adult_liver	25282492_fetal_vs_adult_liver	104387773	104387773	chr10	SUFU
cg01347048	chr10:104387773	10	104387773	SUFU	Open sea			1.2e-22	-	24500968_pancreatic_ductal_adenocarcinoma	24500968_pancreatic_ductal_adenocarcinoma	104387773	104387773	chr10	SUFU
cg01348121	chr10:43633961	10	43633961	CSGALNACT2	Island	1.15601	0.2661	1.4e-05	-	27105112_hiv_infection_discovery	27105112_hiv_infection_discovery	43633961	43633961	chr10	CSGALNACT2
cg01350680	chr10:124903314	10	124903314	-	South shore	0.00887	0.001936	2.31e-06	-	28811542_age	28811542_age	124903314	124903314	chr10	-
cg01351337	chr10:103657412	10	103657412	C10orf76	Open sea	-0.000794	0.000153	2.67e-07	-	27717397_gestational_age_ultrasoundestimated_gestational_age	27717397_gestational_age_ultrasoundestimated_gestational_age	103657412	103657412	chr10	C10orf76
cg01351337	chr10:103657412	10	103657412	C10orf76	Open sea	-0.001833	0.00023	3.66e-15	-	27717397_gestational_age_last_menstrual_periodestimated_gestational_age	27717397_gestational_age_last_menstrual_periodestimated_gestational_age	103657412	103657412	chr10	C10orf76
cg01351337	chr10:103657412	10	103657412	C10orf76	Open sea	-1.0412	0.2641	8.08e-05	-	27105112_hiv_infection_discovery	27105112_hiv_infection_discovery	103657412	103657412	chr10	C10orf76
cg01351337	chr10:103657412	10	103657412	C10orf76	Open sea	-0.17922	0.0316	1.43e-08	-	25650246_gestational_age	25650246_gestational_age	103657412	103657412	chr10	C10orf76
cg01354384	chr10:74057347	10	74057347	-	North shore	0.0122	0.0019	1.67e-10	-	23334450_rheumatoid_arthritis	23334450_rheumatoid_arthritis	74057347	74057347	chr10	-
cg01354426	chr10:76806873	10	76806873	DUPD1	South shelf			5.61e-41	-	23526956_clear_cell_renal_carcinoma	23526956_clear_cell_renal_carcinoma	76806873	76806873	chr10	DUPD1
cg01354455	chr10:3870178	10	3870178	-	Open sea	-1.64534	0.2495	4.29e-11	-	27105112_hiv_infection_discovery	27105112_hiv_infection_discovery	3870178	3870178	chr10	-
cg01355957	chr10:91175165	10	91175165	IFIT5	Island	1.75812	0.10035	2.83e-30	-	25282492_fetal_vs_adult_liver	25282492_fetal_vs_adult_liver	91175165	91175165	chr10	IFIT5
cg01355957	chr10:91175165	10	91175165	IFIT5	Island			8.7e-08	-	26192630_autoantibody_production_in_systemic_lupus_erythematosus_combined	26192630_autoantibody_production_in_systemic_lupus_erythematosus_combined	91175165	91175165	chr10	IFIT5
cg01357381	chr10:3239689	10	3239689	-	Open sea			4.9e-16	-	28056824_age_4_vs_age_0	28056824_age_4_vs_age_0	3239689	3239689	chr10	-
cg01358940	chr10:133619944	10	133619944	-	Open sea			1e-08	-	26857698_primary_sjogrens_syndrome_whole_blood	26857698_primary_sjogrens_syndrome_whole_blood	133619944	133619944	chr10	-
cg01360325	chr10:105127811	10	105127811	TAF5	Island	1.10809	0.2221	6.05e-07	-	27105112_hiv_infection_discovery	27105112_hiv_infection_discovery	105127811	105127811	chr10	TAF5
cg01363433	chr10:132908294	10	132908294	TCERG1L	Open sea	-0.1397	0.021	3.18e-11	-	25650246_gestational_age	25650246_gestational_age	132908294	132908294	chr10	TCERG1L
cg01364755	chr10:1370694	10	1370694	ADARB2	South shore	1.46888	0.2632	2.39e-08	-	27105112_hiv_infection_discovery	27105112_hiv_infection_discovery	1370694	1370694	chr10	ADARB2
cg01364755	chr10:1370694	10	1370694	ADARB2	South shore	-0.20429	0.034	1.87e-09	-	25650246_gestational_age	25650246_gestational_age	1370694	1370694	chr10	ADARB2
cg01364769	chr10:22607608	10	22607608	COMMD3	South shore	-2.60511	0.06578	1.95e-57	-	25282492_fetal_vs_adult_liver	25282492_fetal_vs_adult_liver	22607608	22607608	chr10	COMMD3
cg01365639	chr10:50975940	10	50975940	-	North shore			1.73e-16	-	26500701_sex_kora_f4	26500701_sex_kora_f4	50975940	50975940	chr10	-
cg01365639	chr10:50975940	10	50975940	-	North shore			1.8e-05	-	26500701_sex_metaanalysis	26500701_sex_metaanalysis	50975940	50975940	chr10	-
cg01367750	chr10:27530886	10	27530886	ACBD5	North shore	0.00751	0.0012	5.41e-10	-	23334450_rheumatoid_arthritis	23334450_rheumatoid_arthritis	27530886	27530886	chr10	ACBD5
cg01368217	chr10:127836603	10	127836603	ADAM12	Open sea	-0.000639	8.4e-05	6.02e-14	-	27717397_gestational_age_ultrasoundestimated_gestational_age	27717397_gestational_age_ultrasoundestimated_gestational_age	127836603	127836603	chr10	ADAM12
cg01368217	chr10:127836603	10	127836603	ADAM12	Open sea	-0.000622	8.3e-05	1.67e-13	-	27717397_gestational_age_last_menstrual_periodestimated_gestational_age	27717397_gestational_age_last_menstrual_periodestimated_gestational_age	127836603	127836603	chr10	ADAM12
cg01368217	chr10:127836603	10	127836603	ADAM12	Open sea			2.26e-109	-	28056824_age_4_vs_age_0	28056824_age_4_vs_age_0	127836603	127836603	chr10	ADAM12
cg01373602	chr10:18468886	10	18468886	CACNB2	Open sea			1.17e-32	-	28056824_age_4_vs_age_0	28056824_age_4_vs_age_0	18468886	18468886	chr10	CACNB2
cg01375869	chr10:134828713	10	134828713	-	South shore	-1.25684	0.2202	1.14e-08	-	27105112_hiv_infection_discovery	27105112_hiv_infection_discovery	134828713	134828713	chr10	-
cg01378456	chr10:114116705	10	114116705	GUCY2G	Open sea	-1.53161	0.2683	1.14e-08	-	27105112_hiv_infection_discovery	27105112_hiv_infection_discovery	114116705	114116705	chr10	GUCY2G
cg01380878	chr10:105538076	10	105538076	SH3PXD2A	Open sea	-0.978548	0.2203	8.93e-06	-	27105112_hiv_infection_discovery	27105112_hiv_infection_discovery	105538076	105538076	chr10	SH3PXD2A
cg01382938	chr10:7709848	10	7709848	ITIH5	Open sea	-0.934718	0.2274	3.94e-05	-	27105112_hiv_infection_discovery	27105112_hiv_infection_discovery	7709848	7709848	chr10	ITIH5
cg01384488	chr10:134599809	10	134599809	NKX6-2	Island			2.49e-20	-	23526956_clear_cell_renal_carcinoma	23526956_clear_cell_renal_carcinoma	134599809	134599809	chr10	NKX6-2
cg01385327	chr10:123356336	10	123356336	FGFR2	North shore	0.0108	0.002	4.42e-08	-	23334450_rheumatoid_arthritis	23334450_rheumatoid_arthritis	123356336	123356336	chr10	FGFR2
cg01385850	chr10:123738210	10	123738210	-	South shelf	-1.22366	0.2189	2.27e-08	-	27105112_hiv_infection_discovery	27105112_hiv_infection_discovery	123738210	123738210	chr10	-
cg01387797	chr10:5406543	10	5406543	UCN3	Open sea			2.52e-25	-	23526956_clear_cell_renal_carcinoma	23526956_clear_cell_renal_carcinoma	5406543	5406543	chr10	UCN3
cg01387945	chr10:31608209	10	31608209	ZEB1;LOC220930	Island	1.36661	0.2316	3.6e-09	-	27105112_hiv_infection_discovery	27105112_hiv_infection_discovery	31608209	31608209	chr10	ZEB1;LOC220930
cg01389728	chr10:6620572	10	6620572	PRKCQ	North shore	0.15585	0.0252	6.22e-10	-	25650246_gestational_age	25650246_gestational_age	6620572	6620572	chr10	PRKCQ
cg01390168	chr10:115934468	10	115934468	MIR2110;C10orf118	South shore	0.01083	0.0016	1.3e-11	-	23334450_rheumatoid_arthritis	23334450_rheumatoid_arthritis	115934468	115934468	chr10	MIR2110;C10orf118
cg01390419	chr10:76803856	10	76803856	DUPD1	Island			2.03e-07	-	26500701_sex_kora_f4	26500701_sex_kora_f4	76803856	76803856	chr10	DUPD1
cg01390419	chr10:76803856	10	76803856	DUPD1	Island			9.62e-05	-	26500701_sex_kora_f3	26500701_sex_kora_f3	76803856	76803856	chr10	DUPD1
cg01390419	chr10:76803856	10	76803856	DUPD1	Island	-1.7489	0.09838	1.05e-30	-	25282492_fetal_vs_adult_liver	25282492_fetal_vs_adult_liver	76803856	76803856	chr10	DUPD1
cg01390419	chr10:76803856	10	76803856	DUPD1	Island	0.12705	0.0211	1.87e-09	-	25650246_gestational_age	25650246_gestational_age	76803856	76803856	chr10	DUPD1
cg01391063	chr10:134645978	10	134645978	-	Open sea	-0.24516	0.0328	7.25e-14	-	25650246_gestational_age	25650246_gestational_age	134645978	134645978	chr10	-
cg01391063	chr10:134645978	10	134645978	-	Open sea			1.29e-29	-	23526956_clear_cell_renal_carcinoma	23526956_clear_cell_renal_carcinoma	134645978	134645978	chr10	-
cg01391548	chr10:97068696	10	97068696	-	Open sea	-0.946822	0.2164	1.22e-05	-	27105112_hiv_infection_discovery	27105112_hiv_infection_discovery	97068696	97068696	chr10	-
cg01391548	chr10:97068696	10	97068696	-	Open sea	-0.1295	0.0176	2.13e-13	-	25650246_gestational_age	25650246_gestational_age	97068696	97068696	chr10	-
cg01392544	chr10:18429760	10	18429760	CACNB2	Island			1.36e-15	-	23526956_clear_cell_renal_carcinoma	23526956_clear_cell_renal_carcinoma	18429760	18429760	chr10	CACNB2
cg01392544	chr10:18429760	10	18429760	CACNB2	Island			5.88e-35	-	24500968_pancreatic_ductal_adenocarcinoma	24500968_pancreatic_ductal_adenocarcinoma	18429760	18429760	chr10	CACNB2
cg01394007	chr10:93669284	10	93669284	FGFBP3	South shore	0.01299	0.002	8.53e-11	-	23334450_rheumatoid_arthritis	23334450_rheumatoid_arthritis	93669284	93669284	chr10	FGFBP3
cg01394540	chr10:62537996	10	62537996	CDC2;CDK1	Island	-1.2779	0.2512	3.62e-07	-	27105112_hiv_infection_discovery	27105112_hiv_infection_discovery	62537996	62537996	chr10	CDC2;CDK1
cg01400541	chr10:50386612	10	50386612	C10orf128	Open sea			1.96e-12	-	26500701_sex_kora_f4	26500701_sex_kora_f4	50386612	50386612	chr10	C10orf128
cg01400541	chr10:50386612	10	50386612	C10orf128	Open sea			1.05e-05	-	26500701_sex_kora_f3	26500701_sex_kora_f3	50386612	50386612	chr10	C10orf128
cg01402781	chr10:54782631	10	54782631	-	Open sea	-3.0866	0.3577	6.24e-18	-	27105112_hiv_infection_discovery	27105112_hiv_infection_discovery	54782631	54782631	chr10	-
cg01402781	chr10:54782631	10	54782631	-	Open sea			3.76e-33	-	23526956_clear_cell_renal_carcinoma	23526956_clear_cell_renal_carcinoma	54782631	54782631	chr10	-
cg01403307	chr10:134303076	10	134303076	-	North shore	-3.12089	0.3764	1.11e-16	-	27105112_hiv_infection_discovery	27105112_hiv_infection_discovery	134303076	134303076	chr10	-
cg01405879	chr10:441309	10	441309	DIP2C	North shelf	-0.02497	0.0046	5.11e-08	-	23334450_rheumatoid_arthritis	23334450_rheumatoid_arthritis	441309	441309	chr10	DIP2C
cg01417062	chr10:63246532	10	63246532	-	Open sea	-1.18325	0.1282	2.8e-20	-	25888029_ageing	25888029_ageing	63246532	63246532	chr10	-
cg01420088	chr10:101491661	10	101491661	CUTC;COX15	North shore	0.00772	0.0015	1.35e-07	-	23334450_rheumatoid_arthritis	23334450_rheumatoid_arthritis	101491661	101491661	chr10	CUTC;COX15
cg01421726	chr10:110326325	10	110326325	-	Open sea	-2.06195	0.3433	1.9e-09	-	27105112_hiv_infection_discovery	27105112_hiv_infection_discovery	110326325	110326325	chr10	-
cg01422243	chr10:22725309	10	22725309	-	North shore	0.050031	0.007	8.43e-13	-	25650246_sex	25650246_sex	22725309	22725309	chr10	-
cg01423845	chr10:81583959	10	81583959	-	North shore	-7.4e-05	1.8e-05	3.94e-05	-	27843151_alcohol_consumption_per_day_african_ancestry	27843151_alcohol_consumption_per_day_african_ancestry	81583959	81583959	chr10	-
cg01424147	chr10:103348258	10	103348258	POLL;RP11-529I10.4	South shore	0.01005	0.0018	2.19e-08	-	23334450_rheumatoid_arthritis	23334450_rheumatoid_arthritis	103348258	103348258	chr10	POLL;RP11-529I10.4
cg01428849	chr10:105411075	10	105411075	SH3PXD2A	Open sea	0.1129	0.0185	1.08e-09	-	25650246_gestational_age	25650246_gestational_age	105411075	105411075	chr10	SH3PXD2A
cg01428849	chr10:105411075	10	105411075	SH3PXD2A	Open sea	-0.767288	0.0972	2.88e-15	-	25888029_ageing	25888029_ageing	105411075	105411075	chr10	SH3PXD2A
cg01430621	chr10:75012835	10	75012835	MRPS16	South shore	0.01882	0.0026	5e-13	-	23334450_rheumatoid_arthritis	23334450_rheumatoid_arthritis	75012835	75012835	chr10	MRPS16
cg01431972	chr10:77163401	10	77163401	C10orf41	Island	0.00835	0.0016	1.02e-07	-	23334450_rheumatoid_arthritis	23334450_rheumatoid_arthritis	77163401	77163401	chr10	C10orf41
cg01432329	chr10:131005737	10	131005737	-	Open sea	-0.46265	0.0556	8.79e-17	-	25650246_gestational_age	25650246_gestational_age	131005737	131005737	chr10	-
cg01433914	chr10:111792543	10	111792543	ADD3	Open sea			1.62e-08	-	26857698_primary_sjogrens_syndrome_whole_blood	26857698_primary_sjogrens_syndrome_whole_blood	111792543	111792543	chr10	ADD3
cg01434562	chr10:106201507	10	106201507	CCDC147	Open sea	-1.27103	0.08872	1.31e-24	-	25282492_fetal_vs_adult_liver	25282492_fetal_vs_adult_liver	106201507	106201507	chr10	CCDC147
cg01439560	chr10:60542025	10	60542025	BICC1	Open sea			2.9e-08	-	26857698_primary_sjogrens_syndrome_whole_blood	26857698_primary_sjogrens_syndrome_whole_blood	60542025	60542025	chr10	BICC1
cg01443922	chr10:21803711	10	21803711	C10orf140	North shore			5.16e-08	-	26857698_primary_sjogrens_syndrome_whole_blood	26857698_primary_sjogrens_syndrome_whole_blood	21803711	21803711	chr10	C10orf140
cg01445578	chr10:22970764	10	22970764	PIP4K2A	Open sea	-1.49267	0.2322	1.3e-10	-	27105112_hiv_infection_discovery	27105112_hiv_infection_discovery	22970764	22970764	chr10	PIP4K2A
cg01445578	chr10:22970764	10	22970764	PIP4K2A	Open sea			3.91e-40	-	23526956_clear_cell_renal_carcinoma	23526956_clear_cell_renal_carcinoma	22970764	22970764	chr10	PIP4K2A
cg01449444	chr10:57659566	10	57659566	-	Open sea	-1.11923	0.2811	6.85e-05	-	27105112_hiv_infection_discovery	27105112_hiv_infection_discovery	57659566	57659566	chr10	-
cg01449818	chr10:116286605	10	116286605	ABLIM1	Open sea	0.00689	0.0012	8.77e-09	-	23334450_rheumatoid_arthritis	23334450_rheumatoid_arthritis	116286605	116286605	chr10	ABLIM1
cg01449818	chr10:116286605	10	116286605	ABLIM1	Open sea			8.72e-43	-	23526956_clear_cell_renal_carcinoma	23526956_clear_cell_renal_carcinoma	116286605	116286605	chr10	ABLIM1
cg01450600	chr10:116640938	10	116640938	FAM160B1	Open sea			2.27e-45	-	23526956_clear_cell_renal_carcinoma	23526956_clear_cell_renal_carcinoma	116640938	116640938	chr10	FAM160B1
cg01451604	chr10:80691791	10	80691791	-	Open sea	0.0024	0.0004	5e-08	-	27651444_smoking_current_vs_never_smoking	27651444_smoking_current_vs_never_smoking	80691791	80691791	chr10	-
cg01451604	chr10:80691791	10	80691791	-	Open sea	0.17497	0.0262	2.37e-11	-	25650246_gestational_age	25650246_gestational_age	80691791	80691791	chr10	-
cg01451604	chr10:80691791	10	80691791	-	Open sea			5.98e-27	-	23526956_clear_cell_renal_carcinoma	23526956_clear_cell_renal_carcinoma	80691791	80691791	chr10	-
cg01456517	chr10:6205229	10	6205229	PFKFB3	North shore	-0.000556	0.000117	2.08e-06	-	27717397_gestational_age_last_menstrual_periodestimated_gestational_age	27717397_gestational_age_last_menstrual_periodestimated_gestational_age	6205229	6205229	chr10	PFKFB3
cg01456517	chr10:6205229	10	6205229	PFKFB3	North shore	0.0041	0.001	8.3e-05	-	27651444_smoking_current_vs_never_smoking	27651444_smoking_current_vs_never_smoking	6205229	6205229	chr10	PFKFB3
cg01456517	chr10:6205229	10	6205229	PFKFB3	North shore	0.985586	0.2284	1.59e-05	-	27105112_hiv_infection_discovery	27105112_hiv_infection_discovery	6205229	6205229	chr10	PFKFB3
cg01456517	chr10:6205229	10	6205229	PFKFB3	North shore			3.01e-32	-	23526956_clear_cell_renal_carcinoma	23526956_clear_cell_renal_carcinoma	6205229	6205229	chr10	PFKFB3
cg01461862	chr10:27548591	10	27548591	-	South shore	-1.93506	0.1085	8.36e-31	-	25282492_fetal_vs_adult_liver	25282492_fetal_vs_adult_liver	27548591	27548591	chr10	-
cg01462537	chr10:2992189	10	2992189	-	Open sea			1.63e-82	-	28056824_age_4_vs_age_0	28056824_age_4_vs_age_0	2992189	2992189	chr10	-
cg01462537	chr10:2992189	10	2992189	-	Open sea			1.36e-42	-	23526956_clear_cell_renal_carcinoma	23526956_clear_cell_renal_carcinoma	2992189	2992189	chr10	-
cg01464186	chr10:52191661	10	52191661	SGMS1	Open sea	-1.15411	0.2277	4.01e-07	-	27105112_hiv_infection_discovery	27105112_hiv_infection_discovery	52191661	52191661	chr10	SGMS1
cg01464515	chr10:72254323	10	72254323	KIAA1274	Open sea			6.12e-35	-	23526956_clear_cell_renal_carcinoma	23526956_clear_cell_renal_carcinoma	72254323	72254323	chr10	KIAA1274
cg01464748	chr10:45922877	10	45922877	ALOX5	Island			2.92e-42	-	23526956_clear_cell_renal_carcinoma	23526956_clear_cell_renal_carcinoma	45922877	45922877	chr10	ALOX5
cg01465364	chr10:135340721	10	135340721	CYP2E1	North shore			7.52e-11	-	26500701_sex_kora_f4	26500701_sex_kora_f4	135340721	135340721	chr10	CYP2E1
cg01465364	chr10:135340721	10	135340721	CYP2E1	North shore	1.63408	0.09775	6.64e-29	-	25282492_fetal_vs_adult_liver	25282492_fetal_vs_adult_liver	135340721	135340721	chr10	CYP2E1
cg01465364	chr10:135340721	10	135340721	CYP2E1	North shore			3.11e-31	-	23526956_clear_cell_renal_carcinoma	23526956_clear_cell_renal_carcinoma	135340721	135340721	chr10	CYP2E1
cg01466017	chr10:17496720	10	17496720	ST8SIA6	Island			5.76e-12	-	24500968_pancreatic_ductal_adenocarcinoma	24500968_pancreatic_ductal_adenocarcinoma	17496720	17496720	chr10	ST8SIA6
cg01467532	chr10:115738883	10	115738883	-	Open sea	-0.20509	0.0286	7.81e-13	-	25650246_gestational_age	25650246_gestational_age	115738883	115738883	chr10	-
cg01470340	chr10:73498766	10	73498766	C10orf105;CDH23	Open sea	-0.000966	0.000167	9.42e-09	-	27717397_gestational_age_last_menstrual_periodestimated_gestational_age	27717397_gestational_age_last_menstrual_periodestimated_gestational_age	73498766	73498766	chr10	C10orf105;CDH23
cg01472043	chr10:11868183	10	11868183	C10orf47	South shelf	-1.13978	0.225	4.08e-07	-	27105112_hiv_infection_discovery	27105112_hiv_infection_discovery	11868183	11868183	chr10	C10orf47
cg01472043	chr10:11868183	10	11868183	C10orf47	South shelf	2.31623	0.21255	6.1e-18	-	25282492_fetal_vs_adult_liver	25282492_fetal_vs_adult_liver	11868183	11868183	chr10	C10orf47
cg01472043	chr10:11868183	10	11868183	C10orf47	South shelf	-0.29498	0.0398	1.19e-13	-	25650246_gestational_age	25650246_gestational_age	11868183	11868183	chr10	C10orf47
cg01472503	chr10:79997887	10	79997887	-	Open sea			1.85e-34	-	23526956_clear_cell_renal_carcinoma	23526956_clear_cell_renal_carcinoma	79997887	79997887	chr10	-
cg01476047	chr10:73974007	10	73974007	ASCC1	North shore			3.87e-09	-	26857698_primary_sjogrens_syndrome_whole_blood	26857698_primary_sjogrens_syndrome_whole_blood	73974007	73974007	chr10	ASCC1
cg01476047	chr10:73974007	10	73974007	ASCC1	North shore	2.51544	0.10735	2.39e-39	-	25282492_fetal_vs_adult_liver	25282492_fetal_vs_adult_liver	73974007	73974007	chr10	ASCC1
cg01476047	chr10:73974007	10	73974007	ASCC1	North shore	-0.781685	0.1133	5.26e-12	-	25888029_ageing	25888029_ageing	73974007	73974007	chr10	ASCC1
cg01476568	chr10:5734716	10	5734716	C10orf18	Open sea			9.59e-20	-	23526956_clear_cell_renal_carcinoma	23526956_clear_cell_renal_carcinoma	5734716	5734716	chr10	C10orf18
cg01476795	chr10:82362879	10	82362879	SH2D4B	Open sea			8.13e-35	-	23526956_clear_cell_renal_carcinoma	23526956_clear_cell_renal_carcinoma	82362879	82362879	chr10	SH2D4B
cg01481646	chr10:82217548	10	82217548	TSPAN14	South shelf	-0.000369	7.5e-05	9.17e-07	-	27717397_gestational_age_ultrasoundestimated_gestational_age	27717397_gestational_age_ultrasoundestimated_gestational_age	82217548	82217548	chr10	TSPAN14
cg01481646	chr10:82217548	10	82217548	TSPAN14	South shelf	-0.000122	3.1e-05	8.66e-05	-	27843151_alcohol_consumption_per_day_european_ancestry	27843151_alcohol_consumption_per_day_european_ancestry	82217548	82217548	chr10	TSPAN14
cg01481646	chr10:82217548	10	82217548	TSPAN14	South shelf			1.68e-07	-	26500701_sex_kora_f4	26500701_sex_kora_f4	82217548	82217548	chr10	TSPAN14
cg01483832	chr10:104154200	10	104154200	NFKB2	Island			3.33e-11	-	26857698_primary_sjogrens_syndrome_whole_blood	26857698_primary_sjogrens_syndrome_whole_blood	104154200	104154200	chr10	NFKB2
cg01484915	chr10:45458834	10	45458834	RASSF4	South shelf			5.92e-24	-	23526956_clear_cell_renal_carcinoma	23526956_clear_cell_renal_carcinoma	45458834	45458834	chr10	RASSF4
cg01485177	chr10:42863594	10	42863594	LOC441666	South shore			5.44e-10	-	26500701_sex_kora_f4	26500701_sex_kora_f4	42863594	42863594	chr10	LOC441666
cg01485177	chr10:42863594	10	42863594	LOC441666	South shore			2.6e-05	-	26500701_sex_kora_f3	26500701_sex_kora_f3	42863594	42863594	chr10	LOC441666
cg01486146	chr10:102415311	10	102415311	-	Island	0.0141	0.001966	3.66e-13	-	28811542_age	28811542_age	102415311	102415311	chr10	-
cg01488679	chr10:95326098	10	95326098	GPR120	North shore			2.41e-05	-	26500701_sex_kora_f4	26500701_sex_kora_f4	95326098	95326098	chr10	GPR120
cg01492853	chr10:125231256	10	125231256	-	Open sea	-0.01796	0.0024	1.53e-13	-	23334450_rheumatoid_arthritis	23334450_rheumatoid_arthritis	125231256	125231256	chr10	-
cg01494033	chr10:134819201	10	134819201	-	North shelf			5.94e-06	-	26500701_sex_kora_f4	26500701_sex_kora_f4	134819201	134819201	chr10	-
cg01496220	chr10:120928713	10	120928713	PRDX3	South shelf	-1.60378	0.2729	4.21e-09	-	27105112_hiv_infection_discovery	27105112_hiv_infection_discovery	120928713	120928713	chr10	PRDX3
cg01496720	chr10:3825398	10	3825398	KLF6	North shore	-0.0122	0.002	2e-09	-	27651444_smoking_current_vs_never_smoking	27651444_smoking_current_vs_never_smoking	3825398	3825398	chr10	KLF6
cg01496720	chr10:3825398	10	3825398	KLF6	North shore			6.74e-20	-	24500968_pancreatic_ductal_adenocarcinoma	24500968_pancreatic_ductal_adenocarcinoma	3825398	3825398	chr10	KLF6
cg01496720	chr10:3825398	10	3825398	KLF6	North shore	-0.790934	0.0988	1.22e-15	-	25888029_ageing	25888029_ageing	3825398	3825398	chr10	KLF6
cg01498231	chr10:73847259	10	73847259	SPOCK2	Island	-0.673345	0.1727	9.65e-05	-	27015559_oldage_mortality_255_years	27015559_oldage_mortality_255_years	73847259	73847259	chr10	SPOCK2
cg01498231	chr10:73847259	10	73847259	SPOCK2	Island	0.00648	0.0009	5.23e-13	-	23334450_rheumatoid_arthritis	23334450_rheumatoid_arthritis	73847259	73847259	chr10	SPOCK2
cg01506108	chr10:15036250	10	15036250	-	Open sea	-1.39265	0.2717	2.97e-07	-	27105112_hiv_infection_discovery	27105112_hiv_infection_discovery	15036250	15036250	chr10	-
cg01508796	chr10:102132984	10	102132984	C10orf75	North shore	0.00983	0.0014	7.08e-13	-	23334450_rheumatoid_arthritis	23334450_rheumatoid_arthritis	102132984	102132984	chr10	C10orf75
cg01512155	chr10:49514337	10	49514337	-	Island	0.000377	7.2e-05	1.79e-07	-	27717397_gestational_age_ultrasoundestimated_gestational_age	27717397_gestational_age_ultrasoundestimated_gestational_age	49514337	49514337	chr10	-
cg01512155	chr10:49514337	10	49514337	-	Island	0.00028	6.2e-05	7.49e-06	-	27717397_gestational_age_last_menstrual_periodestimated_gestational_age	27717397_gestational_age_last_menstrual_periodestimated_gestational_age	49514337	49514337	chr10	-
cg01512840	chr10:134258819	10	134258819	C10orf91	Open sea	-0.000296	7.4e-05	7.55e-05	-	27717397_gestational_age_ultrasoundestimated_gestational_age	27717397_gestational_age_ultrasoundestimated_gestational_age	134258819	134258819	chr10	C10orf91
cg01512840	chr10:134258819	10	134258819	C10orf91	Open sea	-0.00044	9.6e-05	5.53e-06	-	27717397_gestational_age_last_menstrual_periodestimated_gestational_age	27717397_gestational_age_last_menstrual_periodestimated_gestational_age	134258819	134258819	chr10	C10orf91
cg01512840	chr10:134258819	10	134258819	C10orf91	Open sea			4.5e-11	-	26857698_primary_sjogrens_syndrome_whole_blood	26857698_primary_sjogrens_syndrome_whole_blood	134258819	134258819	chr10	C10orf91
cg01514490	chr10:7455338	10	7455338	-	Island	-1.54306	0.08375	8.91e-32	-	25282492_fetal_vs_adult_liver	25282492_fetal_vs_adult_liver	7455338	7455338	chr10	-
cg01518131	chr10:47010888	10	47010888	-	South shelf	-0.808219	0.0936	5.84e-18	-	25888029_ageing	25888029_ageing	47010888	47010888	chr10	-
cg01527459	chr10:82116571	10	82116571	DYDC2;DYDC1	Island	1.53476	0.2638	5.96e-09	-	27105112_hiv_infection_discovery	27105112_hiv_infection_discovery	82116571	82116571	chr10	DYDC2;DYDC1
cg01527459	chr10:82116571	10	82116571	DYDC2;DYDC1	Island	-1.94611	0.20685	6.54e-15	-	25282492_fetal_vs_adult_liver	25282492_fetal_vs_adult_liver	82116571	82116571	chr10	DYDC2;DYDC1
cg01527459	chr10:82116571	10	82116571	DYDC2;DYDC1	Island			4e-10	-	24500968_pancreatic_ductal_adenocarcinoma	24500968_pancreatic_ductal_adenocarcinoma	82116571	82116571	chr10	DYDC2;DYDC1
cg01553209	chr10:22625874	10	22625874	-	Island	0.01039	0.0016	7.93e-11	-	23334450_rheumatoid_arthritis	23334450_rheumatoid_arthritis	22625874	22625874	chr10	-
cg01560871	chr10:72545424	10	72545424	C10orf27	Open sea	0.0051	0.0011	6.4e-06	-	27651444_smoking_current_vs_never_smoking	27651444_smoking_current_vs_never_smoking	72545424	72545424	chr10	C10orf27
cg01560871	chr10:72545424	10	72545424	C10orf27	Open sea	-0.00951	0.001704	1.2e-08	-	28811542_age	28811542_age	72545424	72545424	chr10	C10orf27
cg01560871	chr10:72545424	10	72545424	C10orf27	Open sea			3.43e-84	-	28056824_age_4_vs_age_0	28056824_age_4_vs_age_0	72545424	72545424	chr10	C10orf27
cg01561194	chr10:1595633	10	1595633	ADARB2	Island	-0.222	0.0319	3.26e-12	-	25650246_gestational_age	25650246_gestational_age	1595633	1595633	chr10	ADARB2
cg01561719	chr10:90611855	10	90611855	ANKRD22	Open sea	-0.00113	0.000215	1.65e-07	-	27717397_gestational_age_last_menstrual_periodestimated_gestational_age	27717397_gestational_age_last_menstrual_periodestimated_gestational_age	90611855	90611855	chr10	ANKRD22
cg01561719	chr10:90611855	10	90611855	ANKRD22	Open sea			1.62e-19	-	26857698_primary_sjogrens_syndrome_whole_blood	26857698_primary_sjogrens_syndrome_whole_blood	90611855	90611855	chr10	ANKRD22
cg01573089	chr10:696063	10	696063	DIP2C;C10orf108	Open sea	-0.1997	0.024	7.75e-17	-	25650246_gestational_age	25650246_gestational_age	696063	696063	chr10	DIP2C;C10orf108
cg01603079	chr10:102976327	10	102976327	-	Island	0.01464	0.0022	1.12e-11	-	23334450_rheumatoid_arthritis	23334450_rheumatoid_arthritis	102976327	102976327	chr10	-
cg01604073	chr10:115615055	10	115615055	NHLRC2;DCLRE1A	Island	0.00792	0.0011	9.02e-13	-	23334450_rheumatoid_arthritis	23334450_rheumatoid_arthritis	115615055	115615055	chr10	NHLRC2;DCLRE1A
cg01604628	chr10:114925542	10	114925542	TCF7L2	Island	-0.0105	0.0017	6.24e-10	-	23334450_rheumatoid_arthritis	23334450_rheumatoid_arthritis	114925542	114925542	chr10	TCF7L2
cg01614759	chr10:45495435	10	45495435	C10orf25;ZNF22	North shore	0.000262	5.3e-05	7.15e-07	-	27717397_gestational_age_ultrasoundestimated_gestational_age	27717397_gestational_age_ultrasoundestimated_gestational_age	45495435	45495435	chr10	C10orf25;ZNF22
cg01614759	chr10:45495435	10	45495435	C10orf25;ZNF22	North shore	0.003	0.001	5.59e-05	-	27040690_maternal_smoking_in_pregnancy_sustained_maternal_smoking_in_pregnancy_effect_on_newborns	27040690_maternal_smoking_in_pregnancy_sustained_maternal_smoking_in_pregnancy_effect_on_newborns	45495435	45495435	chr10	C10orf25;ZNF22
cg01614759	chr10:45495435	10	45495435	C10orf25;ZNF22	North shore	3.7583	0.09525	2.65e-57	-	25282492_fetal_vs_adult_liver	25282492_fetal_vs_adult_liver	45495435	45495435	chr10	C10orf25;ZNF22
cg01628053	chr10:123368732	10	123368732	-	Island			2.07e-08	-	27358653_fetal_alcohol_spectrum_disorder	27358653_fetal_alcohol_spectrum_disorder	123368732	123368732	chr10	-
cg01628053	chr10:123368732	10	123368732	-	Island	0.08516	0.016	1.11e-07	-	25650246_gestational_age	25650246_gestational_age	123368732	123368732	chr10	-
cg01635405	chr10:124896713	10	124896713	HMX3	Island	1.2858	0.231	2.61e-08	-	27105112_hiv_infection_discovery	27105112_hiv_infection_discovery	124896713	124896713	chr10	HMX3
cg01635405	chr10:124896713	10	124896713	HMX3	Island			7.5e-05	-	26500701_sex_kora_f4	26500701_sex_kora_f4	124896713	124896713	chr10	HMX3
cg01635405	chr10:124896713	10	124896713	HMX3	Island			4.29e-11	-	24500968_pancreatic_ductal_adenocarcinoma	24500968_pancreatic_ductal_adenocarcinoma	124896713	124896713	chr10	HMX3
cg01656216	chr10:31273710	10	31273710	ZNF438	Open sea			8.86e-41	-	23526956_clear_cell_renal_carcinoma	23526956_clear_cell_renal_carcinoma	31273710	31273710	chr10	ZNF438
cg01658815	chr10:116444040	10	116444040	ABLIM1	Open sea	0.0051	0.0012	2e-05	-	27651444_smoking_current_vs_never_smoking	27651444_smoking_current_vs_never_smoking	116444040	116444040	chr10	ABLIM1
cg01674036	chr10:74058002	10	74058002	-	Island			2.2e-09	-	27898055_type_1_diabetes	27898055_type_1_diabetes	74058002	74058002	chr10	-
cg01677623	chr10:49674251	10	49674251	ARHGAP22	Island	-0.00028	6.7e-05	3.47e-05	-	27717397_gestational_age_ultrasoundestimated_gestational_age	27717397_gestational_age_ultrasoundestimated_gestational_age	49674251	49674251	chr10	ARHGAP22
cg01677623	chr10:49674251	10	49674251	ARHGAP22	Island			8.32e-05	-	28225026_tobacco_smoking	28225026_tobacco_smoking	49674251	49674251	chr10	ARHGAP22
cg01701415	chr10:74870311	10	74870311	NUDT13	Open sea	0.01389	0.0022	2.32e-10	-	23334450_rheumatoid_arthritis	23334450_rheumatoid_arthritis	74870311	74870311	chr10	NUDT13
cg01701415	chr10:74870311	10	74870311	NUDT13	Open sea	0.825261	0.1535	7.54e-08	-	25888029_ageing	25888029_ageing	74870311	74870311	chr10	NUDT13
cg01702513	chr10:131988212	10	131988212	-	Island			1.38e-05	-	26500701_sex_kora_f4	26500701_sex_kora_f4	131988212	131988212	chr10	-
cg01709312	chr10:112630835	10	112630835	LOC282997;PDCD4	North shore	-1.98228	0.06991	1.01e-45	-	25282492_fetal_vs_adult_liver	25282492_fetal_vs_adult_liver	112630835	112630835	chr10	LOC282997;PDCD4
cg01709312	chr10:112630835	10	112630835	LOC282997;PDCD4	North shore	0.19288	0.0283	9.01e-12	-	25650246_gestational_age	25650246_gestational_age	112630835	112630835	chr10	LOC282997;PDCD4
cg01709312	chr10:112630835	10	112630835	LOC282997;PDCD4	North shore			9.48e-27	-	24500968_pancreatic_ductal_adenocarcinoma	24500968_pancreatic_ductal_adenocarcinoma	112630835	112630835	chr10	LOC282997;PDCD4
cg01727419	chr10:105616523	10	105616523	SH3PXD2A	South shore	2.69222	0.12265	3.12e-37	-	25282492_fetal_vs_adult_liver	25282492_fetal_vs_adult_liver	105616523	105616523	chr10	SH3PXD2A
cg01750172	chr10:12392385	10	12392385	CAMK1D	Island	0.12366	0.031114	7.06e-05	MCNP	28556291_prenatal_phthalate_exposure_26_weeks_gestation	28556291_prenatal_phthalate_exposure_26_weeks_gestation	12392385	12392385	chr10	CAMK1D
cg01754756	chr10:88728078	10	88728078	C10orf116	Island	-0.0166	0.0035	1.5e-06	-	28693600_age	28693600_age	88728078	88728078	chr10	C10orf116
cg01754756	chr10:88728078	10	88728078	C10orf116	Island			1.97e-25	-	28056824_age_4_vs_age_0	28056824_age_4_vs_age_0	88728078	88728078	chr10	C10orf116
cg01779383	chr10:94180753	10	94180753	-	Island			9.4e-07	-	26500701_sex_kora_f4	26500701_sex_kora_f4	94180753	94180753	chr10	-
cg01782066	chr10:45719956	10	45719956	-	Island	-1.67308	0.2342	9.09e-13	-	27105112_hiv_infection_discovery	27105112_hiv_infection_discovery	45719956	45719956	chr10	-
cg01782066	chr10:45719956	10	45719956	-	Island	0.01952	0.0034	6.46e-09	-	23334450_rheumatoid_arthritis	23334450_rheumatoid_arthritis	45719956	45719956	chr10	-
cg01805540	chr10:18429749	10	18429749	CACNB2	Island			1.09e-12	-	23526956_clear_cell_renal_carcinoma	23526956_clear_cell_renal_carcinoma	18429749	18429749	chr10	CACNB2
cg01805540	chr10:18429749	10	18429749	CACNB2	Island			9.99e-36	-	24500968_pancreatic_ductal_adenocarcinoma	24500968_pancreatic_ductal_adenocarcinoma	18429749	18429749	chr10	CACNB2
cg01811325	chr10:131757672	10	131757672	EBF3	Island			3.7e-06	-	25404168_age_t_cells	25404168_age_t_cells	131757672	131757672	chr10	EBF3
cg01811325	chr10:131757672	10	131757672	EBF3	Island			3.7e-10	-	25404168_age_monocytes	25404168_age_monocytes	131757672	131757672	chr10	EBF3
cg01816726	chr10:17496989	10	17496989	ST8SIA6	South shore	-0.000333	8.4e-05	8.56e-05	-	27717397_gestational_age_last_menstrual_periodestimated_gestational_age	27717397_gestational_age_last_menstrual_periodestimated_gestational_age	17496989	17496989	chr10	ST8SIA6
cg01833196	chr10:105453229	10	105453229	SH3PXD2A	Island	-2.79132	0.21199	2.03e-22	-	25282492_fetal_vs_adult_liver	25282492_fetal_vs_adult_liver	105453229	105453229	chr10	SH3PXD2A
cg01833196	chr10:105453229	10	105453229	SH3PXD2A	Island	0.0105	0.0017	3.26e-10	-	23334450_rheumatoid_arthritis	23334450_rheumatoid_arthritis	105453229	105453229	chr10	SH3PXD2A
cg01838941	chr10:46993924	10	46993924	GPRIN2	South shore			1.5e-07	-	26500701_sex_kora_f4	26500701_sex_kora_f4	46993924	46993924	chr10	GPRIN2
cg01838941	chr10:46993924	10	46993924	GPRIN2	South shore	0.06537	0.011	2.48e-09	-	25650246_gestational_age	25650246_gestational_age	46993924	46993924	chr10	GPRIN2
cg01839993	chr10:74034644	10	74034644	DDIT4	Island	-0.000653	0.000105	8.03e-10	-	27717397_gestational_age_ultrasoundestimated_gestational_age	27717397_gestational_age_ultrasoundestimated_gestational_age	74034644	74034644	chr10	DDIT4
cg01839993	chr10:74034644	10	74034644	DDIT4	Island	-0.0169	0.0022	2.9e-14	-	27651444_smoking_current_vs_never_smoking	27651444_smoking_current_vs_never_smoking	74034644	74034644	chr10	DDIT4
cg01839993	chr10:74034644	10	74034644	DDIT4	Island	-0.004	0.001	1.87e-05	-	27040690_maternal_smoking_in_pregnancy_any_maternal_smoking_in_pregnancy_effect_on_newborns	27040690_maternal_smoking_in_pregnancy_any_maternal_smoking_in_pregnancy_effect_on_newborns	74034644	74034644	chr10	DDIT4
cg01839993	chr10:74034644	10	74034644	DDIT4	Island	-0.000141	3.4e-05	3.92e-05	-	27843151_alcohol_consumption_per_day_european_ancestry	27843151_alcohol_consumption_per_day_european_ancestry	74034644	74034644	chr10	DDIT4
cg01839993	chr10:74034644	10	74034644	DDIT4	Island	-0.0035	0.0008	3e-05	-	27651444_smoking_former_vs_never_smoking	27651444_smoking_former_vs_never_smoking	74034644	74034644	chr10	DDIT4
cg01839993	chr10:74034644	10	74034644	DDIT4	Island	-0.15	0.0253	2.89e-09	-	25556184_smoking_current_vs_never_smoking	25556184_smoking_current_vs_never_smoking	74034644	74034644	chr10	DDIT4
cg01839993	chr10:74034644	10	74034644	DDIT4	Island	1.95515	0.09714	1.73e-34	-	25282492_fetal_vs_adult_liver	25282492_fetal_vs_adult_liver	74034644	74034644	chr10	DDIT4
cg01839993	chr10:74034644	10	74034644	DDIT4	Island	-0.09007	0.0143	3.36e-10	-	25650246_gestational_age	25650246_gestational_age	74034644	74034644	chr10	DDIT4
cg01839993	chr10:74034644	10	74034644	DDIT4	Island			5.65e-11	-	23691101_smoking_current_vs_never_smoking_discovery	23691101_smoking_current_vs_never_smoking_discovery	74034644	74034644	chr10	DDIT4
cg01849212	chr10:95242332	10	95242332	MYOF	Open sea	-0.878324	0.2044	1.74e-05	-	27105112_hiv_infection_discovery	27105112_hiv_infection_discovery	95242332	95242332	chr10	MYOF
cg01849212	chr10:95242332	10	95242332	MYOF	Open sea	0.0192	0.0034	2.41e-08	-	23334450_rheumatoid_arthritis	23334450_rheumatoid_arthritis	95242332	95242332	chr10	MYOF
cg01856509	chr10:88025255	10	88025255	GRID1;MIR346	South shore			3e-12	-	28056824_age_4_vs_age_0	28056824_age_4_vs_age_0	88025255	88025255	chr10	GRID1;MIR346
cg01861509	chr10:73849626	10	73849626	SPOCK2	South shore			1.03e-12	-	26857698_primary_sjogrens_syndrome_whole_blood	26857698_primary_sjogrens_syndrome_whole_blood	73849626	73849626	chr10	SPOCK2
cg01861509	chr10:73849626	10	73849626	SPOCK2	South shore	0.13106	0.024	4.94e-08	-	25650246_gestational_age	25650246_gestational_age	73849626	73849626	chr10	SPOCK2
cg01866359	chr10:16564102	10	16564102	C1QL3	South shore	-0.000517	0.000126	4.55e-05	-	27843151_alcohol_consumption_per_day_cd14_monocytes	27843151_alcohol_consumption_per_day_cd14_monocytes	16564102	16564102	chr10	C1QL3
cg01866359	chr10:16564102	10	16564102	C1QL3	South shore	0.566759	0.1402	5.32e-05	-	26553366_sex	26553366_sex	16564102	16564102	chr10	C1QL3
cg01866359	chr10:16564102	10	16564102	C1QL3	South shore			6.03e-82	-	28056824_age_4_vs_age_0	28056824_age_4_vs_age_0	16564102	16564102	chr10	C1QL3
cg01866359	chr10:16564102	10	16564102	C1QL3	South shore	-1.28811	0.1343	2.77e-15	-	25282492_fetal_vs_adult_liver	25282492_fetal_vs_adult_liver	16564102	16564102	chr10	C1QL3
cg01874697	chr10:106401517	10	106401517	SORCS3	Island	0.0042	0.0009	2.8e-06	-	27651444_smoking_current_vs_never_smoking	27651444_smoking_current_vs_never_smoking	106401517	106401517	chr10	SORCS3
cg01874697	chr10:106401517	10	106401517	SORCS3	Island			5.76e-27	-	24500968_pancreatic_ductal_adenocarcinoma	24500968_pancreatic_ductal_adenocarcinoma	106401517	106401517	chr10	SORCS3
cg01977213	chr10:31321219	10	31321219	ZNF438	Island	0.01157	0.0016	1.66e-12	-	23334450_rheumatoid_arthritis	23334450_rheumatoid_arthritis	31321219	31321219	chr10	ZNF438
cg01981762	chr10:104170718	10	104170718	PSD	Island	1.10612	0.2214	5.83e-07	-	27105112_hiv_infection_discovery	27105112_hiv_infection_discovery	104170718	104170718	chr10	PSD
cg01985446	chr10:80830536	10	80830536	ZMIZ1	Island	1.15882	0.2603	8.51e-06	-	27105112_hiv_infection_discovery	27105112_hiv_infection_discovery	80830536	80830536	chr10	ZMIZ1
cg01987516	chr10:101282726	10	101282726	-	Island	0.000637	0.000158	5.74e-05	-	27717397_gestational_age_ultrasoundestimated_gestational_age	27717397_gestational_age_ultrasoundestimated_gestational_age	101282726	101282726	chr10	-
cg01987516	chr10:101282726	10	101282726	-	Island	0.000597	0.00015	7.01e-05	-	27717397_gestational_age_last_menstrual_periodestimated_gestational_age	27717397_gestational_age_last_menstrual_periodestimated_gestational_age	101282726	101282726	chr10	-
cg01987516	chr10:101282726	10	101282726	-	Island			3.17e-25	-	23526956_clear_cell_renal_carcinoma	23526956_clear_cell_renal_carcinoma	101282726	101282726	chr10	-
cg02007434	chr10:98210804	10	98210804	TLL2	Open sea	-0.02158	0.004	6.35e-08	-	23334450_rheumatoid_arthritis	23334450_rheumatoid_arthritis	98210804	98210804	chr10	TLL2
cg02007434	chr10:98210804	10	98210804	TLL2	Open sea			2.03e-33	-	23526956_clear_cell_renal_carcinoma	23526956_clear_cell_renal_carcinoma	98210804	98210804	chr10	TLL2
cg02009103	chr10:102766386	10	102766386	LZTS2	Island			2.61e-21	-	23526956_clear_cell_renal_carcinoma	23526956_clear_cell_renal_carcinoma	102766386	102766386	chr10	LZTS2
cg02017450	chr10:10631670	10	10631670	-	Open sea	-0.002965	0.000224	4.1e-37	-	27717397_gestational_age_ultrasoundestimated_gestational_age	27717397_gestational_age_ultrasoundestimated_gestational_age	10631670	10631670	chr10	-
cg02017450	chr10:10631670	10	10631670	-	Open sea	-0.003122	0.000216	2.14e-43	-	27717397_gestational_age_last_menstrual_periodestimated_gestational_age	27717397_gestational_age_last_menstrual_periodestimated_gestational_age	10631670	10631670	chr10	-
cg02017450	chr10:10631670	10	10631670	-	Open sea	-0.141354	0.018839	5.93e-11	-	28603561_cleft_palate_vs_cleft_lip	28603561_cleft_palate_vs_cleft_lip	10631670	10631670	chr10	-
cg02017450	chr10:10631670	10	10631670	-	Open sea			2.11e-161	-	28056824_age_4_vs_age_0	28056824_age_4_vs_age_0	10631670	10631670	chr10	-
cg02017450	chr10:10631670	10	10631670	-	Open sea	-0.934422	0.2243	3.09e-05	-	27105112_hiv_infection_discovery	27105112_hiv_infection_discovery	10631670	10631670	chr10	-
cg02017450	chr10:10631670	10	10631670	-	Open sea	-0.16881	0.0266	2.34e-10	-	25650246_gestational_age	25650246_gestational_age	10631670	10631670	chr10	-
cg02017450	chr10:10631670	10	10631670	-	Open sea			1.19e-55	-	23526956_clear_cell_renal_carcinoma	23526956_clear_cell_renal_carcinoma	10631670	10631670	chr10	-
cg02022136	chr10:131265059	10	131265059	MGMT	Island	-0.000313	7.9e-05	7.69e-05	-	27717397_gestational_age_last_menstrual_periodestimated_gestational_age	27717397_gestational_age_last_menstrual_periodestimated_gestational_age	131265059	131265059	chr10	MGMT
cg02022136	chr10:131265059	10	131265059	MGMT	Island			1.1e-10	-	26500701_sex_kora_f4	26500701_sex_kora_f4	131265059	131265059	chr10	MGMT
cg02022481	chr10:90966524	10	90966524	CH25H	North shore	0.244631	0.062414	8.87e-05	MECPP	28556291_prenatal_phthalate_exposure_26_weeks_gestation	28556291_prenatal_phthalate_exposure_26_weeks_gestation	90966524	90966524	chr10	CH25H
cg02022481	chr10:90966524	10	90966524	CH25H	North shore	0.876144	0.2087	2.68e-05	-	27105112_hiv_infection_discovery	27105112_hiv_infection_discovery	90966524	90966524	chr10	CH25H
cg02022481	chr10:90966524	10	90966524	CH25H	North shore			2.56e-08	-	26500701_sex_kora_f4	26500701_sex_kora_f4	90966524	90966524	chr10	CH25H
cg02023345	chr10:63212226	10	63212226	TMEM26	North shore			2.84e-13	-	24500968_pancreatic_ductal_adenocarcinoma	24500968_pancreatic_ductal_adenocarcinoma	63212226	63212226	chr10	TMEM26
cg02023367	chr10:134928640	10	134928640	GPR123	South shore	1.05566	0.2128	7e-07	-	27105112_hiv_infection_discovery	27105112_hiv_infection_discovery	134928640	134928640	chr10	GPR123
cg02026141	chr10:23492470	10	23492470	-	South shelf	0.576233	0.1256	4.5e-06	-	26553366_sex	26553366_sex	23492470	23492470	chr10	-
cg02026141	chr10:23492470	10	23492470	-	South shelf			5.39e-41	-	26500701_sex_kora_f4	26500701_sex_kora_f4	23492470	23492470	chr10	-
cg02026141	chr10:23492470	10	23492470	-	South shelf			2.11e-10	-	26500701_sex_kora_f3	26500701_sex_kora_f3	23492470	23492470	chr10	-
cg02026141	chr10:23492470	10	23492470	-	South shelf	0.039	0.0085	4.3e-06	-	26433941_type_ii_diabetes_discovery	26433941_type_ii_diabetes_discovery	23492470	23492470	chr10	-
cg02027800	chr10:1228949	10	1228949	ADARB2	North shore			1.22e-25	-	23526956_clear_cell_renal_carcinoma	23526956_clear_cell_renal_carcinoma	1228949	1228949	chr10	ADARB2
cg02032166	chr10:75574934	10	75574934	CAMK2G	South shelf	-0.00619	0.001	3.21e-09	-	23334450_rheumatoid_arthritis	23334450_rheumatoid_arthritis	75574934	75574934	chr10	CAMK2G
cg02035824	chr10:134192528	10	134192528	LRRC27	Open sea	-1.69322	0.3015	1.95e-08	-	27105112_hiv_infection_discovery	27105112_hiv_infection_discovery	134192528	134192528	chr10	LRRC27
cg02036336	chr10:102758403	10	102758403	LZTS2	Island	0.06619	0.0124	9.72e-08	-	25650246_gestational_age	25650246_gestational_age	102758403	102758403	chr10	LZTS2
cg02038273	chr10:133794593	10	133794593	BNIP3	Island	0.01882	0.0029	1.76e-10	-	23334450_rheumatoid_arthritis	23334450_rheumatoid_arthritis	133794593	133794593	chr10	BNIP3
cg02039267	chr10:118894069	10	118894069	VAX1	Island			1.15e-18	-	24500968_pancreatic_ductal_adenocarcinoma	24500968_pancreatic_ductal_adenocarcinoma	118894069	118894069	chr10	VAX1
cg02040734	chr10:104210981	10	104210981	C10orf95	Island			1.29e-10	-	28056824_age_4_vs_age_0	28056824_age_4_vs_age_0	104210981	104210981	chr10	C10orf95
cg02044879	chr10:74714935	10	74714935	PLA2G12B	Open sea	1.99929	0.10259	1.72e-33	-	25282492_fetal_vs_adult_liver	25282492_fetal_vs_adult_liver	74714935	74714935	chr10	PLA2G12B
cg02044879	chr10:74714935	10	74714935	PLA2G12B	Open sea	-0.01339	0.0022	2.14e-09	-	23334450_rheumatoid_arthritis	23334450_rheumatoid_arthritis	74714935	74714935	chr10	PLA2G12B
cg02045259	chr10:43572467	10	43572467	RET	Island	1.99398	0.2997	2.88e-11	-	27105112_hiv_infection_discovery	27105112_hiv_infection_discovery	43572467	43572467	chr10	RET
cg02047359	chr10:75174015	10	75174015	ANXA7	South shore	0.004851	0.001114	1.34e-05	-	27572077_schizophrenia_phase_1	27572077_schizophrenia_phase_1	75174015	75174015	chr10	ANXA7
cg02047359	chr10:75174015	10	75174015	ANXA7	South shore			4.81e-07	-	23332324_child_abuse	23332324_child_abuse	75174015	75174015	chr10	ANXA7
cg02047601	chr10:135107088	10	135107088	TUBGCP2	South shelf	0.000194	4.2e-05	4.49e-06	-	27843151_alcohol_consumption_per_day_cd14_monocytes	27843151_alcohol_consumption_per_day_cd14_monocytes	135107088	135107088	chr10	TUBGCP2
cg02059509	chr10:30405144	10	30405144	-	Open sea			1.47e-28	-	23526956_clear_cell_renal_carcinoma	23526956_clear_cell_renal_carcinoma	30405144	30405144	chr10	-
cg02060689	chr10:122738656	10	122738656	-	North shore	0.24851	0.0326	2.5e-14	-	25650246_gestational_age	25650246_gestational_age	122738656	122738656	chr10	-
cg02064267	chr10:112220471	10	112220471	-	Open sea	-0.000169	2.6e-05	8.72e-11	-	27717397_gestational_age_ultrasoundestimated_gestational_age	27717397_gestational_age_ultrasoundestimated_gestational_age	112220471	112220471	chr10	-
cg02064267	chr10:112220471	10	112220471	-	Open sea	-0.000135	2.2e-05	2.32e-09	-	27717397_gestational_age_last_menstrual_periodestimated_gestational_age	27717397_gestational_age_last_menstrual_periodestimated_gestational_age	112220471	112220471	chr10	-
cg02064267	chr10:112220471	10	112220471	-	Open sea			5.32e-68	-	23526956_clear_cell_renal_carcinoma	23526956_clear_cell_renal_carcinoma	112220471	112220471	chr10	-
cg02064267	chr10:112220471	10	112220471	-	Open sea			4.72e-38	-	24500968_pancreatic_ductal_adenocarcinoma	24500968_pancreatic_ductal_adenocarcinoma	112220471	112220471	chr10	-
cg02068171	chr10:116392602	10	116392602	ABLIM1	South shore	1.99393	0.11044	3.61e-31	-	25282492_fetal_vs_adult_liver	25282492_fetal_vs_adult_liver	116392602	116392602	chr10	ABLIM1
cg02068171	chr10:116392602	10	116392602	ABLIM1	South shore	0.23041	0.0288	1.18e-15	-	25650246_gestational_age	25650246_gestational_age	116392602	116392602	chr10	ABLIM1
cg02069008	chr10:30248906	10	30248906	-	Open sea	2.34018	0.16271	1.02e-24	-	25282492_fetal_vs_adult_liver	25282492_fetal_vs_adult_liver	30248906	30248906	chr10	-
cg02072104	chr10:18916668	10	18916668	NSUN6	Open sea	1.58387	0.2578	8.05e-10	-	27105112_hiv_infection_discovery	27105112_hiv_infection_discovery	18916668	18916668	chr10	NSUN6
cg02075791	chr10:93174498	10	93174498	LOC100188947;HECTD2	South shelf	-0.01809	0.003	2.13e-09	-	23334450_rheumatoid_arthritis	23334450_rheumatoid_arthritis	93174498	93174498	chr10	LOC100188947;HECTD2
cg02076355	chr10:45474372	10	45474372	C10orf10;RASSF4	Open sea	-1.24696	0.2608	1.74e-06	-	27105112_hiv_infection_discovery	27105112_hiv_infection_discovery	45474372	45474372	chr10	C10orf10;RASSF4
cg02076355	chr10:45474372	10	45474372	C10orf10;RASSF4	Open sea			6.95e-06	-	26500701_sex_kora_f4	26500701_sex_kora_f4	45474372	45474372	chr10	C10orf10;RASSF4
cg02078870	chr10:94833108	10	94833108	CYP26A1	North shore	0.00513	0.0009	3.15e-08	-	23334450_rheumatoid_arthritis	23334450_rheumatoid_arthritis	94833108	94833108	chr10	CYP26A1
cg02079551	chr10:107023377	10	107023377	SORCS3	Open sea			3.2e-36	-	23526956_clear_cell_renal_carcinoma	23526956_clear_cell_renal_carcinoma	107023377	107023377	chr10	SORCS3
cg02081841	chr10:80590072	10	80590072	-	Open sea			6.07e-08	-	25650246_interaction_between_gestational_age_and_sex	25650246_interaction_between_gestational_age_and_sex	80590072	80590072	chr10	-
cg02086858	chr10:103599617	10	103599617	KCNIP2	North shelf	0.00634	0.001	1.55e-09	-	23334450_rheumatoid_arthritis	23334450_rheumatoid_arthritis	103599617	103599617	chr10	KCNIP2
cg02089135	chr10:105614699	10	105614699	SH3PXD2A	Island	0.144398	0.035601	4.99e-05	MCNP	28556291_prenatal_phthalate_exposure_26_weeks_gestation	28556291_prenatal_phthalate_exposure_26_weeks_gestation	105614699	105614699	chr10	SH3PXD2A
cg02089185	chr10:78646482	10	78646482	KCNMA1	Open sea	-0.01367	0.0025	3.18e-08	-	23334450_rheumatoid_arthritis	23334450_rheumatoid_arthritis	78646482	78646482	chr10	KCNMA1
cg02092880	chr10:124892621	10	124892621	-	Island	0.00703	0.0009	3.71e-14	-	23334450_rheumatoid_arthritis	23334450_rheumatoid_arthritis	124892621	124892621	chr10	-
cg02093006	chr10:32201942	10	32201942	ARHGAP12	Open sea	-0.01494	0.0019	5.9e-15	-	23334450_rheumatoid_arthritis	23334450_rheumatoid_arthritis	32201942	32201942	chr10	ARHGAP12
cg02093006	chr10:32201942	10	32201942	ARHGAP12	Open sea			1.42e-39	-	23526956_clear_cell_renal_carcinoma	23526956_clear_cell_renal_carcinoma	32201942	32201942	chr10	ARHGAP12
cg02094252	chr10:102807849	10	102807849	-	Island	0.95337	0.2135	8e-06	-	27105112_hiv_infection_discovery	27105112_hiv_infection_discovery	102807849	102807849	chr10	-
cg02094252	chr10:102807849	10	102807849	-	Island			2.53e-05	-	26864933_smoking_current_vs_never_smoking	26864933_smoking_current_vs_never_smoking	102807849	102807849	chr10	-
cg02094388	chr10:27443318	10	27443318	YME1L1;MASTL	Island	0.01159	0.002	9.18e-09	-	23334450_rheumatoid_arthritis	23334450_rheumatoid_arthritis	27443318	27443318	chr10	YME1L1;MASTL
cg02094827	chr10:99496515	10	99496515	ZFYVE27	North shore			1.66e-78	-	28056824_age_4_vs_age_0	28056824_age_4_vs_age_0	99496515	99496515	chr10	ZFYVE27
cg02094827	chr10:99496515	10	99496515	ZFYVE27	North shore	1.27555	0.08267	1.25e-26	-	25282492_fetal_vs_adult_liver	25282492_fetal_vs_adult_liver	99496515	99496515	chr10	ZFYVE27
cg02097843	chr10:33269812	10	33269812	-	Island	9.6e-05	1.8e-05	9.68e-08	-	27843151_alcohol_consumption_per_day_cd14_monocytes	27843151_alcohol_consumption_per_day_cd14_monocytes	33269812	33269812	chr10	-
cg02100629	chr10:71892760	10	71892760	AIFM2	Island			1.38e-49	-	28056824_age_4_vs_age_0	28056824_age_4_vs_age_0	71892760	71892760	chr10	AIFM2
cg02100629	chr10:71892760	10	71892760	AIFM2	Island			5.32e-15	-	26500701_sex_kora_f4	26500701_sex_kora_f4	71892760	71892760	chr10	AIFM2
cg02101203	chr10:14050521	10	14050521	FRMD4A	Open sea	0.26726	0.0394	1.12e-11	-	25650246_gestational_age	25650246_gestational_age	14050521	14050521	chr10	FRMD4A
cg02101203	chr10:14050521	10	14050521	FRMD4A	Open sea			5.95e-17	-	24500968_pancreatic_ductal_adenocarcinoma	24500968_pancreatic_ductal_adenocarcinoma	14050521	14050521	chr10	FRMD4A
cg02103843	chr10:133511418	10	133511418	-	South shelf			5.11e-35	-	23526956_clear_cell_renal_carcinoma	23526956_clear_cell_renal_carcinoma	133511418	133511418	chr10	-
cg02105002	chr10:106028928	10	106028928	GSTO2	Island	-3.12012	0.12112	1.76e-42	-	25282492_fetal_vs_adult_liver	25282492_fetal_vs_adult_liver	106028928	106028928	chr10	GSTO2
cg02105002	chr10:106028928	10	106028928	GSTO2	Island	0.00508	0.0009	2.08e-08	-	23334450_rheumatoid_arthritis	23334450_rheumatoid_arthritis	106028928	106028928	chr10	GSTO2
cg02107824	chr10:115997879	10	115997879	VWA2	North shore	-0.0113	0.002312	5.09e-07	-	28811542_age	28811542_age	115997879	115997879	chr10	VWA2
cg02110141	chr10:99530944	10	99530944	SFRP5	North shore	0.02301	0.0031	6.01e-14	-	23334450_rheumatoid_arthritis	23334450_rheumatoid_arthritis	99530944	99530944	chr10	SFRP5
cg02111655	chr10:30338246	10	30338246	KIAA1462	Open sea	-1.4567	0.08682	5.19e-29	-	25282492_fetal_vs_adult_liver	25282492_fetal_vs_adult_liver	30338246	30338246	chr10	KIAA1462
cg02112154	chr10:44197967	10	44197967	-	North shore			3.21e-28	-	23526956_clear_cell_renal_carcinoma	23526956_clear_cell_renal_carcinoma	44197967	44197967	chr10	-
cg02114346	chr10:135191542	10	135191542	PAOX	North shore			1.53e-06	-	26500701_sex_kora_f4	26500701_sex_kora_f4	135191542	135191542	chr10	PAOX
cg02114903	chr10:97324947	10	97324947	-	South shelf	0.000503	9.3e-05	8.29e-08	-	27717397_gestational_age_ultrasoundestimated_gestational_age	27717397_gestational_age_ultrasoundestimated_gestational_age	97324947	97324947	chr10	-
cg02116794	chr10:32341127	10	32341127	KIF5B	North shelf	-0.02366	0.004	2.36e-09	-	23334450_rheumatoid_arthritis	23334450_rheumatoid_arthritis	32341127	32341127	chr10	KIF5B
cg02116864	chr10:134222453	10	134222453	PWWP2B	South shelf	-0.000515	9.3e-05	3.83e-08	-	27717397_gestational_age_ultrasoundestimated_gestational_age	27717397_gestational_age_ultrasoundestimated_gestational_age	134222453	134222453	chr10	PWWP2B
cg02116864	chr10:134222453	10	134222453	PWWP2B	South shelf	-0.000514	9.2e-05	2.52e-08	-	27717397_gestational_age_last_menstrual_periodestimated_gestational_age	27717397_gestational_age_last_menstrual_periodestimated_gestational_age	134222453	134222453	chr10	PWWP2B
cg02116864	chr10:134222453	10	134222453	PWWP2B	South shelf			8.51e-39	-	28056824_age_4_vs_age_0	28056824_age_4_vs_age_0	134222453	134222453	chr10	PWWP2B
cg02116864	chr10:134222453	10	134222453	PWWP2B	South shelf	1.18223	0.2612	6e-06	-	27105112_hiv_infection_discovery	27105112_hiv_infection_discovery	134222453	134222453	chr10	PWWP2B
cg02116864	chr10:134222453	10	134222453	PWWP2B	South shelf			3.38e-52	-	23526956_clear_cell_renal_carcinoma	23526956_clear_cell_renal_carcinoma	134222453	134222453	chr10	PWWP2B
cg02119927	chr10:71078141	10	71078141	HK1	Island	-2.47126	0.15352	8.05e-28	-	25282492_fetal_vs_adult_liver	25282492_fetal_vs_adult_liver	71078141	71078141	chr10	HK1
cg02119927	chr10:71078141	10	71078141	HK1	Island			1.31e-15	-	23526956_clear_cell_renal_carcinoma	23526956_clear_cell_renal_carcinoma	71078141	71078141	chr10	HK1
cg02123734	chr10:50649666	10	50649666	-	Open sea			4.64e-35	-	23526956_clear_cell_renal_carcinoma	23526956_clear_cell_renal_carcinoma	50649666	50649666	chr10	-
cg02125400	chr10:17764629	10	17764629	-	Open sea	-1.93663	0.2974	7.46e-11	-	27105112_hiv_infection_discovery	27105112_hiv_infection_discovery	17764629	17764629	chr10	-
cg02135122	chr10:76642824	10	76642824	MYST4	Open sea	-0.01788	0.003	3.6e-09	-	23334450_rheumatoid_arthritis	23334450_rheumatoid_arthritis	76642824	76642824	chr10	MYST4
cg02138953	chr10:75666279	10	75666279	-	Open sea	-0.000443	0.000104	2.22e-05	-	27717397_gestational_age_last_menstrual_periodestimated_gestational_age	27717397_gestational_age_last_menstrual_periodestimated_gestational_age	75666279	75666279	chr10	-
cg02145310	chr10:80844809	10	80844809	ZMIZ1	Open sea	-0.000532	0.000106	6.66e-07	-	27717397_gestational_age_ultrasoundestimated_gestational_age	27717397_gestational_age_ultrasoundestimated_gestational_age	80844809	80844809	chr10	ZMIZ1
cg02145310	chr10:80844809	10	80844809	ZMIZ1	Open sea	-0.000486	0.000104	3.64e-06	-	27717397_gestational_age_last_menstrual_periodestimated_gestational_age	27717397_gestational_age_last_menstrual_periodestimated_gestational_age	80844809	80844809	chr10	ZMIZ1
cg02145310	chr10:80844809	10	80844809	ZMIZ1	Open sea	-0.0058	0.0009	5.3e-10	-	27651444_smoking_current_vs_never_smoking	27651444_smoking_current_vs_never_smoking	80844809	80844809	chr10	ZMIZ1
cg02147231	chr10:33993085	10	33993085	-	Open sea			3.17e-05	-	26500701_sex_kora_f4	26500701_sex_kora_f4	33993085	33993085	chr10	-
cg02147231	chr10:33993085	10	33993085	-	Open sea			3.39e-53	-	23526956_clear_cell_renal_carcinoma	23526956_clear_cell_renal_carcinoma	33993085	33993085	chr10	-
cg02147805	chr10:18998301	10	18998301	-	North shore	-1.38597	0.2676	2.22e-07	-	27105112_hiv_infection_discovery	27105112_hiv_infection_discovery	18998301	18998301	chr10	-
cg02148404	chr10:13395139	10	13395139	-	Open sea			7.08e-05	-	26500701_sex_kora_f4	26500701_sex_kora_f4	13395139	13395139	chr10	-
cg02150654	chr10:122216378	10	122216378	PPAPDC1A	Island	1.68312	0.3151	9.25e-08	-	27105112_hiv_infection_discovery	27105112_hiv_infection_discovery	122216378	122216378	chr10	PPAPDC1A
cg02156071	chr10:120101821	10	120101821	C10orf84	Island	-1.5931	0.2773	9.2e-09	-	27105112_hiv_infection_discovery	27105112_hiv_infection_discovery	120101821	120101821	chr10	C10orf84
cg02156314	chr10:31607685	10	31607685	ZEB1;LOC220930	Island	0.00751	0.0013	2.26e-09	-	23334450_rheumatoid_arthritis	23334450_rheumatoid_arthritis	31607685	31607685	chr10	ZEB1;LOC220930
cg02160240	chr10:44321324	10	44321324	-	Open sea			8.23e-05	-	26500701_sex_kora_f4	26500701_sex_kora_f4	44321324	44321324	chr10	-
cg02165095	chr10:17428870	10	17428870	ST8SIA6	Open sea	0.00457	0.001147	6.74e-05	-	26731791_air_pollution_exposure_28day_trailing_average_particle_matter_concentration	26731791_air_pollution_exposure_28day_trailing_average_particle_matter_concentration	17428870	17428870	chr10	ST8SIA6
cg02165095	chr10:17428870	10	17428870	ST8SIA6	Open sea			4.64e-06	-	26500701_sex_kora_f4	26500701_sex_kora_f4	17428870	17428870	chr10	ST8SIA6
cg02167020	chr10:102899949	10	102899949	-	Island			6.26e-20	-	24500968_pancreatic_ductal_adenocarcinoma	24500968_pancreatic_ductal_adenocarcinoma	102899949	102899949	chr10	-
cg02167201	chr10:105209452	10	105209452	CALHM2	North shelf	-0.0058	0.0008	1e-12	-	27651444_smoking_current_vs_never_smoking	27651444_smoking_current_vs_never_smoking	105209452	105209452	chr10	CALHM2
cg02167201	chr10:105209452	10	105209452	CALHM2	North shelf			4.81e-60	-	28056824_age_4_vs_age_0	28056824_age_4_vs_age_0	105209452	105209452	chr10	CALHM2
cg02167201	chr10:105209452	10	105209452	CALHM2	North shelf	0.947823	0.2355	5.72e-05	-	27105112_hiv_infection_discovery	27105112_hiv_infection_discovery	105209452	105209452	chr10	CALHM2
cg02167201	chr10:105209452	10	105209452	CALHM2	North shelf			1.04e-07	-	26500701_sex_kora_f4	26500701_sex_kora_f4	105209452	105209452	chr10	CALHM2
cg02169113	chr10:43892914	10	43892914	HNRNPF	Island	1.46511	0.2914	4.94e-07	-	27105112_hiv_infection_discovery	27105112_hiv_infection_discovery	43892914	43892914	chr10	HNRNPF
cg02172819	chr10:79261503	10	79261503	KCNMA1	Open sea	-0.00915	0.001495	4.63e-10	-	28811542_age	28811542_age	79261503	79261503	chr10	KCNMA1
cg02172819	chr10:79261503	10	79261503	KCNMA1	Open sea			6.55e-66	-	28056824_age_4_vs_age_0	28056824_age_4_vs_age_0	79261503	79261503	chr10	KCNMA1
cg02172819	chr10:79261503	10	79261503	KCNMA1	Open sea			2.12e-11	-	26500701_sex_kora_f4	26500701_sex_kora_f4	79261503	79261503	chr10	KCNMA1
cg02172819	chr10:79261503	10	79261503	KCNMA1	Open sea			1.26e-08	-	26500701_sex_metaanalysis	26500701_sex_metaanalysis	79261503	79261503	chr10	KCNMA1
cg02172819	chr10:79261503	10	79261503	KCNMA1	Open sea	-0.39995	0.0459	3.2e-18	-	25650246_gestational_age	25650246_gestational_age	79261503	79261503	chr10	KCNMA1
cg02172891	chr10:134593761	10	134593761	INPP5A	North shore	-1.07612	0.2355	4.87e-06	-	27105112_hiv_infection_discovery	27105112_hiv_infection_discovery	134593761	134593761	chr10	INPP5A
cg02172891	chr10:134593761	10	134593761	INPP5A	North shore	0.23202	0.0364	1.82e-10	-	25650246_gestational_age	25650246_gestational_age	134593761	134593761	chr10	INPP5A
cg02173583	chr10:127263501	10	127263501	LOC100169752	Open sea			4.66e-33	-	23526956_clear_cell_renal_carcinoma	23526956_clear_cell_renal_carcinoma	127263501	127263501	chr10	LOC100169752
cg02174341	chr10:13276466	10	13276466	UCMA	Open sea			6.51e-05	-	26500701_sex_kora_f4	26500701_sex_kora_f4	13276466	13276466	chr10	UCMA
cg02184092	chr10:64688732	10	64688732	-	Open sea	-0.000527	0.000116	5.85e-06	-	27717397_gestational_age_ultrasoundestimated_gestational_age	27717397_gestational_age_ultrasoundestimated_gestational_age	64688732	64688732	chr10	-
cg02185052	chr10:94452480	10	94452480	HHEX	South shore	-0.000319	7e-05	6.45e-06	-	27717397_gestational_age_last_menstrual_periodestimated_gestational_age	27717397_gestational_age_last_menstrual_periodestimated_gestational_age	94452480	94452480	chr10	HHEX
cg02186597	chr10:3487710	10	3487710	-	Open sea			6.8e-08	-	26857698_primary_sjogrens_syndrome_whole_blood	26857698_primary_sjogrens_syndrome_whole_blood	3487710	3487710	chr10	-
cg02187457	chr10:92631526	10	92631526	RPP30	Open sea	0.00719	0.0012	5.16e-09	-	23334450_rheumatoid_arthritis	23334450_rheumatoid_arthritis	92631526	92631526	chr10	RPP30
cg02190253	chr10:121633065	10	121633065	C10orf119	Island	0.00417	0.0007	3.55e-09	-	23334450_rheumatoid_arthritis	23334450_rheumatoid_arthritis	121633065	121633065	chr10	C10orf119
cg02193355	chr10:851439	10	851439	-	Island	-2.64499	0.3533	7.09e-14	-	27105112_hiv_infection_discovery	27105112_hiv_infection_discovery	851439	851439	chr10	-
cg02193355	chr10:851439	10	851439	-	Island			1.32e-61	-	23526956_clear_cell_renal_carcinoma	23526956_clear_cell_renal_carcinoma	851439	851439	chr10	-
cg02193861	chr10:16822712	10	16822712	RSU1	Open sea	-0.01502	0.0023	4.34e-11	-	23334450_rheumatoid_arthritis	23334450_rheumatoid_arthritis	16822712	16822712	chr10	RSU1
cg02201479	chr10:134563815	10	134563815	INPP5A	South shore	-0.0438	0.0068	1.08e-10	-	23334450_rheumatoid_arthritis	23334450_rheumatoid_arthritis	134563815	134563815	chr10	INPP5A
cg02202246	chr10:134225218	10	134225218	PWWP2B	Open sea	-0.00054	0.000122	1.1e-05	-	27717397_gestational_age_last_menstrual_periodestimated_gestational_age	27717397_gestational_age_last_menstrual_periodestimated_gestational_age	134225218	134225218	chr10	PWWP2B
cg02202246	chr10:134225218	10	134225218	PWWP2B	Open sea			4.53e-07	-	26500701_sex_kora_f4	26500701_sex_kora_f4	134225218	134225218	chr10	PWWP2B
cg02202246	chr10:134225218	10	134225218	PWWP2B	Open sea	-1.6415	0.0933	2.12e-30	-	25282492_fetal_vs_adult_liver	25282492_fetal_vs_adult_liver	134225218	134225218	chr10	PWWP2B
cg02202923	chr10:135040250	10	135040250	-	South shore	-1.29049	0.13679	5.81e-15	-	25282492_fetal_vs_adult_liver	25282492_fetal_vs_adult_liver	135040250	135040250	chr10	-
cg02202923	chr10:135040250	10	135040250	-	South shore			2.9e-20	-	23526956_clear_cell_renal_carcinoma	23526956_clear_cell_renal_carcinoma	135040250	135040250	chr10	-
cg02203761	chr10:27232252	10	27232252	NCRNA00202	Open sea	-0.944478	0.2309	4.3e-05	-	27105112_hiv_infection_discovery	27105112_hiv_infection_discovery	27232252	27232252	chr10	NCRNA00202
cg02205181	chr10:104154811	10	104154811	NFKB2	Island	1.82059	0.0911	2.87e-34	-	25282492_fetal_vs_adult_liver	25282492_fetal_vs_adult_liver	104154811	104154811	chr10	NFKB2
cg02205181	chr10:104154811	10	104154811	NFKB2	Island	-0.11492	0.0198	6.27e-09	-	25650246_gestational_age	25650246_gestational_age	104154811	104154811	chr10	NFKB2
cg02207686	chr10:135051532	10	135051532	VENTX	Island	0.000748	0.000124	2.41e-09	-	27717397_gestational_age_ultrasoundestimated_gestational_age	27717397_gestational_age_ultrasoundestimated_gestational_age	135051532	135051532	chr10	VENTX
cg02208891	chr10:126205741	10	126205741	LHPP	Open sea	-0.01996	0.0031	1.97e-10	-	23334450_rheumatoid_arthritis	23334450_rheumatoid_arthritis	126205741	126205741	chr10	LHPP
cg02210151	chr10:123356041	10	123356041	FGFR2	North shore	-0.17767	0.0332	8.48e-08	-	25650246_gestational_age	25650246_gestational_age	123356041	123356041	chr10	FGFR2
cg02210151	chr10:123356041	10	123356041	FGFR2	North shore			1.14e-21	-	23526956_clear_cell_renal_carcinoma	23526956_clear_cell_renal_carcinoma	123356041	123356041	chr10	FGFR2
cg02210222	chr10:134652760	10	134652760	-	Open sea	-0.08432	0.0143	3.94e-09	-	25650246_gestational_age	25650246_gestational_age	134652760	134652760	chr10	-
cg02211449	chr10:110671609	10	110671609	-	North shore	1.42172	0.2142	3.19e-11	-	27105112_hiv_infection_discovery	27105112_hiv_infection_discovery	110671609	110671609	chr10	-
cg02211449	chr10:110671609	10	110671609	-	North shore			3.34e-11	-	24500968_pancreatic_ductal_adenocarcinoma	24500968_pancreatic_ductal_adenocarcinoma	110671609	110671609	chr10	-
cg02212855	chr10:135160193	10	135160193	PRAP1	Open sea	-0.000411	5.9e-05	8.44e-12	-	27717397_gestational_age_ultrasoundestimated_gestational_age	27717397_gestational_age_ultrasoundestimated_gestational_age	135160193	135160193	chr10	PRAP1
cg02212855	chr10:135160193	10	135160193	PRAP1	Open sea	-0.00032	5.3e-05	2.88e-09	-	27717397_gestational_age_last_menstrual_periodestimated_gestational_age	27717397_gestational_age_last_menstrual_periodestimated_gestational_age	135160193	135160193	chr10	PRAP1
cg02213663	chr10:79632098	10	79632098	DLG5	Open sea	-0.3214	0.0414	8.31e-15	-	25650246_gestational_age	25650246_gestational_age	79632098	79632098	chr10	DLG5
cg02213663	chr10:79632098	10	79632098	DLG5	Open sea			4.04e-50	-	23526956_clear_cell_renal_carcinoma	23526956_clear_cell_renal_carcinoma	79632098	79632098	chr10	DLG5
cg02217247	chr10:15355978	10	15355978	FAM171A1	Open sea			1.51e-08	-	26500701_sex_kora_f4	26500701_sex_kora_f4	15355978	15355978	chr10	FAM171A1
cg02217247	chr10:15355978	10	15355978	FAM171A1	Open sea	-2.61731	0.11498	2.1e-38	-	25282492_fetal_vs_adult_liver	25282492_fetal_vs_adult_liver	15355978	15355978	chr10	FAM171A1
cg02217247	chr10:15355978	10	15355978	FAM171A1	Open sea	0.01087	0.0019	5.38e-09	-	23334450_rheumatoid_arthritis	23334450_rheumatoid_arthritis	15355978	15355978	chr10	FAM171A1
cg02219962	chr10:77161644	10	77161644	C10orf41;ZNF503	Island	0.00833	0.0012	1.17e-11	-	23334450_rheumatoid_arthritis	23334450_rheumatoid_arthritis	77161644	77161644	chr10	C10orf41;ZNF503
cg02220418	chr10:130831421	10	130831421	-	Open sea			3.19e-15	-	23526956_clear_cell_renal_carcinoma	23526956_clear_cell_renal_carcinoma	130831421	130831421	chr10	-
cg02221546	chr10:97073199	10	97073199	SORBS1	Open sea			9.88e-08	-	26857698_primary_sjogrens_syndrome_whole_blood	26857698_primary_sjogrens_syndrome_whole_blood	97073199	97073199	chr10	SORBS1
cg02222290	chr10:72575603	10	72575603	SGPL1	Island	0.00697	0.001	3.54e-13	-	23334450_rheumatoid_arthritis	23334450_rheumatoid_arthritis	72575603	72575603	chr10	SGPL1
cg02225096	chr10:46168403	10	46168403	ANUBL1	Island	0.00689	0.0013	3.81e-08	-	23334450_rheumatoid_arthritis	23334450_rheumatoid_arthritis	46168403	46168403	chr10	ANUBL1
cg02225485	chr10:106014562	10	106014562	GSTO1	North shore	0.01617	0.0024	1.11e-11	-	23334450_rheumatoid_arthritis	23334450_rheumatoid_arthritis	106014562	106014562	chr10	GSTO1
cg02227879	chr10:75576192	10	75576192	CAMK2G	Open sea	-0.001376	0.000204	2.53e-11	-	27717397_gestational_age_last_menstrual_periodestimated_gestational_age	27717397_gestational_age_last_menstrual_periodestimated_gestational_age	75576192	75576192	chr10	CAMK2G
cg02227879	chr10:75576192	10	75576192	CAMK2G	Open sea			4.8e-09	-	26857698_primary_sjogrens_syndrome_whole_blood	26857698_primary_sjogrens_syndrome_whole_blood	75576192	75576192	chr10	CAMK2G
cg02227879	chr10:75576192	10	75576192	CAMK2G	Open sea			1.3e-35	-	23526956_clear_cell_renal_carcinoma	23526956_clear_cell_renal_carcinoma	75576192	75576192	chr10	CAMK2G
cg02227879	chr10:75576192	10	75576192	CAMK2G	Open sea			1.43e-13	-	24500968_pancreatic_ductal_adenocarcinoma	24500968_pancreatic_ductal_adenocarcinoma	75576192	75576192	chr10	CAMK2G
cg02229288	chr10:1156176	10	1156176	WDR37	Open sea	-0.0039	0.0007	2.4e-07	-	27651444_smoking_current_vs_never_smoking	27651444_smoking_current_vs_never_smoking	1156176	1156176	chr10	WDR37
cg02229288	chr10:1156176	10	1156176	WDR37	Open sea	-1.03395	0.2011	2.73e-07	-	27105112_hiv_infection_discovery	27105112_hiv_infection_discovery	1156176	1156176	chr10	WDR37
cg02230650	chr10:81679790	10	81679790	MBL1P	Open sea			1.14e-38	-	28056824_age_4_vs_age_0	28056824_age_4_vs_age_0	81679790	81679790	chr10	MBL1P
cg02230650	chr10:81679790	10	81679790	MBL1P	Open sea			1.32e-49	-	23526956_clear_cell_renal_carcinoma	23526956_clear_cell_renal_carcinoma	81679790	81679790	chr10	MBL1P
cg02234281	chr10:25790938	10	25790938	GPR158	Open sea			3.9e-45	-	28056824_age_4_vs_age_0	28056824_age_4_vs_age_0	25790938	25790938	chr10	GPR158
cg02236650	chr10:17269775	10	17269775	VIM	North shore			1.1e-43	-	23526956_clear_cell_renal_carcinoma	23526956_clear_cell_renal_carcinoma	17269775	17269775	chr10	VIM
cg02237755	chr10:102107925	10	102107925	SCD	South shore	-2.61237	0.3789	5.43e-12	-	27105112_hiv_infection_discovery	27105112_hiv_infection_discovery	102107925	102107925	chr10	SCD
cg02237755	chr10:102107925	10	102107925	SCD	South shore			4.49e-27	-	23526956_clear_cell_renal_carcinoma	23526956_clear_cell_renal_carcinoma	102107925	102107925	chr10	SCD
cg02238747	chr10:99161279	10	99161279	RRP12	South shore	0.01271	0.0017	2.39e-14	-	23334450_rheumatoid_arthritis	23334450_rheumatoid_arthritis	99161279	99161279	chr10	RRP12
cg02241235	chr10:70661129	10	70661129	DDX50	Island	0.01255	0.0018	9.77e-13	-	23334450_rheumatoid_arthritis	23334450_rheumatoid_arthritis	70661129	70661129	chr10	DDX50
cg02243437	chr10:61469599	10	61469599	SLC16A9	Island			3.8e-07	-	23332324_child_abuse	23332324_child_abuse	61469599	61469599	chr10	SLC16A9
cg02243437	chr10:61469599	10	61469599	SLC16A9	Island	0.02566	0.0036	9.34e-13	-	23334450_rheumatoid_arthritis	23334450_rheumatoid_arthritis	61469599	61469599	chr10	SLC16A9
cg02247463	chr10:134145482	10	134145482	LRRC27	Island	0.868922	0.2123	4.24e-05	-	27105112_hiv_infection_discovery	27105112_hiv_infection_discovery	134145482	134145482	chr10	LRRC27
cg02250046	chr10:101825185	10	101825185	CPN1	Island			3.44e-05	-	26500701_sex_kora_f4	26500701_sex_kora_f4	101825185	101825185	chr10	CPN1
cg02250553	chr10:134511404	10	134511404	INPP5A	Open sea	0.509141	0.115	9.59e-06	-	27602958_smoking_packyears_discovery	27602958_smoking_packyears_discovery	134511404	134511404	chr10	INPP5A
cg02250553	chr10:134511404	10	134511404	INPP5A	Open sea	0.442794	0.1003	1.01e-05	-	27602958_smoking_packyears_replication	27602958_smoking_packyears_replication	134511404	134511404	chr10	INPP5A
cg02250553	chr10:134511404	10	134511404	INPP5A	Open sea	0.465709	0.0805	7.18e-09	-	27602958_smoking_packyears_discovery_and_replication	27602958_smoking_packyears_discovery_and_replication	134511404	134511404	chr10	INPP5A
cg02250553	chr10:134511404	10	134511404	INPP5A	Open sea	0.915344	0.1587	8.11e-09	-	27602958_smoking_packyears_lung_squamous_cell	27602958_smoking_packyears_lung_squamous_cell	134511404	134511404	chr10	INPP5A
cg02251172	chr10:135192226	10	135192226	PAOX	Island	0.00558	0.001	7.58e-09	-	23334450_rheumatoid_arthritis	23334450_rheumatoid_arthritis	135192226	135192226	chr10	PAOX
cg02257172	chr10:13380770	10	13380770	SEPHS1	Open sea	-0.02982	0.0046	6.44e-11	-	23334450_rheumatoid_arthritis	23334450_rheumatoid_arthritis	13380770	13380770	chr10	SEPHS1
cg02261018	chr10:89622396	10	89622396	PTEN;KILLIN	Island	1.48711	0.2739	5.66e-08	-	27105112_hiv_infection_discovery	27105112_hiv_infection_discovery	89622396	89622396	chr10	PTEN;KILLIN
cg02262786	chr10:103816019	10	103816019	C10orf76	Island	0.01556	0.0029	7.19e-08	-	23334450_rheumatoid_arthritis	23334450_rheumatoid_arthritis	103816019	103816019	chr10	C10orf76
cg02262873	chr10:55651840	10	55651840	PCDH15	Open sea	-1.17993	0.2259	1.76e-07	-	27105112_hiv_infection_discovery	27105112_hiv_infection_discovery	55651840	55651840	chr10	PCDH15
cg02268561	chr10:15212066	10	15212066	NMT2	South shore	-0.026	0.005	6.23e-07	-	25325195_blood_arsenic_concentration_discovery	25325195_blood_arsenic_concentration_discovery	15212066	15212066	chr10	NMT2
cg02268561	chr10:15212066	10	15212066	NMT2	South shore	-0.026	0.006	7.74e-06	-	25325195_urinary_arsenic_concentration_discovery	25325195_urinary_arsenic_concentration_discovery	15212066	15212066	chr10	NMT2
cg02268561	chr10:15212066	10	15212066	NMT2	South shore			5.82e-08	-	26857698_primary_sjogrens_syndrome_whole_blood	26857698_primary_sjogrens_syndrome_whole_blood	15212066	15212066	chr10	NMT2
cg02268561	chr10:15212066	10	15212066	NMT2	South shore	-1.39057	0.10664	3.56e-22	-	25282492_fetal_vs_adult_liver	25282492_fetal_vs_adult_liver	15212066	15212066	chr10	NMT2
cg02270183	chr10:1779930	10	1779930	ADARB2	Island	1.48319	0.2761	7.81e-08	-	27105112_hiv_infection_discovery	27105112_hiv_infection_discovery	1779930	1779930	chr10	ADARB2
cg02271227	chr10:133484857	10	133484857	-	Open sea			4e-09	-	23332324_child_abuse	23332324_child_abuse	133484857	133484857	chr10	-
cg02271943	chr10:76996533	10	76996533	COMTD1	South shore	1.95457	0.15774	6.51e-21	-	25282492_fetal_vs_adult_liver	25282492_fetal_vs_adult_liver	76996533	76996533	chr10	COMTD1
cg02272851	chr10:3797471	10	3797471	-	Open sea			1.31e-47	-	23526956_clear_cell_renal_carcinoma	23526956_clear_cell_renal_carcinoma	3797471	3797471	chr10	-
cg02273922	chr10:114135978	10	114135978	ACSL5	Open sea	-0.998348	0.2096	1.91e-06	-	27105112_hiv_infection_discovery	27105112_hiv_infection_discovery	114135978	114135978	chr10	ACSL5
cg02276826	chr10:134778648	10	134778648	-	North shore			4.33e-34	-	26500701_sex_kora_f4	26500701_sex_kora_f4	134778648	134778648	chr10	-
cg02276826	chr10:134778648	10	134778648	-	North shore			3.74e-12	-	26500701_sex_kora_f3	26500701_sex_kora_f3	134778648	134778648	chr10	-
cg02281493	chr10:67086005	10	67086005	-	Open sea	0.00061	0.000152	6.42e-05	-	27717397_gestational_age_last_menstrual_periodestimated_gestational_age	27717397_gestational_age_last_menstrual_periodestimated_gestational_age	67086005	67086005	chr10	-
cg02283485	chr10:81003020	10	81003020	ZMIZ1	Island	1.39476	0.2361	3.49e-09	-	27105112_hiv_infection_discovery	27105112_hiv_infection_discovery	81003020	81003020	chr10	ZMIZ1
cg02283485	chr10:81003020	10	81003020	ZMIZ1	Island			1.81e-07	-	23332324_child_abuse	23332324_child_abuse	81003020	81003020	chr10	ZMIZ1
cg02283485	chr10:81003020	10	81003020	ZMIZ1	Island			2.43e-05	-	26864933_smoking_current_vs_never_smoking	26864933_smoking_current_vs_never_smoking	81003020	81003020	chr10	ZMIZ1
cg02285155	chr10:21653473	10	21653473	-	Open sea	0.26758	0.0348	1.42e-14	-	25650246_gestational_age	25650246_gestational_age	21653473	21653473	chr10	-
cg02286717	chr10:75415704	10	75415704	SYNPO2L	Open sea			8.22e-59	-	28056824_age_4_vs_age_0	28056824_age_4_vs_age_0	75415704	75415704	chr10	SYNPO2L
cg02291472	chr10:22292676	10	22292676	DNAJC1	Island	0.00598	0.001	4.3e-09	-	23334450_rheumatoid_arthritis	23334450_rheumatoid_arthritis	22292676	22292676	chr10	DNAJC1
cg02292671	chr10:6244643	10	6244643	PFKFB3	Island	1.19708	0.2568	3.14e-06	-	27105112_hiv_infection_discovery	27105112_hiv_infection_discovery	6244643	6244643	chr10	PFKFB3
cg02293775	chr10:126425471	10	126425471	FAM53B	Open sea	-0.000642	8.5e-05	8.82e-14	-	27717397_gestational_age_ultrasoundestimated_gestational_age	27717397_gestational_age_ultrasoundestimated_gestational_age	126425471	126425471	chr10	FAM53B
cg02293775	chr10:126425471	10	126425471	FAM53B	Open sea	-0.000334	8.4e-05	7.67e-05	-	27717397_gestational_age_last_menstrual_periodestimated_gestational_age	27717397_gestational_age_last_menstrual_periodestimated_gestational_age	126425471	126425471	chr10	FAM53B
cg02293775	chr10:126425471	10	126425471	FAM53B	Open sea	0.005	0.0012	2.2e-05	-	27651444_smoking_current_vs_never_smoking	27651444_smoking_current_vs_never_smoking	126425471	126425471	chr10	FAM53B
cg02293775	chr10:126425471	10	126425471	FAM53B	Open sea	1.07059	0.2747	9.71e-05	-	27105112_hiv_infection_discovery	27105112_hiv_infection_discovery	126425471	126425471	chr10	FAM53B
cg02293775	chr10:126425471	10	126425471	FAM53B	Open sea	2.18966	0.09566	1.39e-38	-	25282492_fetal_vs_adult_liver	25282492_fetal_vs_adult_liver	126425471	126425471	chr10	FAM53B
cg02293775	chr10:126425471	10	126425471	FAM53B	Open sea	-0.16162	0.0204	2.63e-15	-	25650246_gestational_age	25650246_gestational_age	126425471	126425471	chr10	FAM53B
cg02300379	chr10:95536738	10	95536738	LGI1	Open sea			2.98e-36	-	23526956_clear_cell_renal_carcinoma	23526956_clear_cell_renal_carcinoma	95536738	95536738	chr10	LGI1
cg02302582	chr10:54073281	10	54073281	DKK1	North shore			1.68e-22	-	23526956_clear_cell_renal_carcinoma	23526956_clear_cell_renal_carcinoma	54073281	54073281	chr10	DKK1
cg02303677	chr10:71177158	10	71177158	TACR2	Open sea	-0.0119	0.002568	1.8e-06	-	28811542_age	28811542_age	71177158	71177158	chr10	TACR2
cg02304033	chr10:129346680	10	129346680	NPS	Open sea	-1.19749	0.2639	5.68e-06	-	27105112_hiv_infection_discovery	27105112_hiv_infection_discovery	129346680	129346680	chr10	NPS
cg02306630	chr10:134600477	10	134600477	NKX6-2	Island			3.92e-21	-	23526956_clear_cell_renal_carcinoma	23526956_clear_cell_renal_carcinoma	134600477	134600477	chr10	NKX6-2
cg02307823	chr10:89675901	10	89675901	PTEN	Open sea	-0.001103	0.000211	2.01e-07	-	27717397_gestational_age_last_menstrual_periodestimated_gestational_age	27717397_gestational_age_last_menstrual_periodestimated_gestational_age	89675901	89675901	chr10	PTEN
cg02307823	chr10:89675901	10	89675901	PTEN	Open sea			3.69e-70	-	23526956_clear_cell_renal_carcinoma	23526956_clear_cell_renal_carcinoma	89675901	89675901	chr10	PTEN
cg02308150	chr10:102593679	10	102593679	-	South shelf	-0.15326	0.0192	1.68e-15	-	25650246_gestational_age	25650246_gestational_age	102593679	102593679	chr10	-
cg02308884	chr10:71892293	10	71892293	AIFM2	Island			2.83e-06	-	26500701_sex_kora_f4	26500701_sex_kora_f4	71892293	71892293	chr10	AIFM2
cg02309725	chr10:120454304	10	120454304	C10orf46	Open sea	0.000579	0.000145	7.12e-05	-	27717397_gestational_age_last_menstrual_periodestimated_gestational_age	27717397_gestational_age_last_menstrual_periodestimated_gestational_age	120454304	120454304	chr10	C10orf46
cg02309725	chr10:120454304	10	120454304	C10orf46	Open sea			3.81e-10	-	28056824_age_4_vs_age_0	28056824_age_4_vs_age_0	120454304	120454304	chr10	C10orf46
cg02309725	chr10:120454304	10	120454304	C10orf46	Open sea			1.82e-08	-	26857698_primary_sjogrens_syndrome_whole_blood	26857698_primary_sjogrens_syndrome_whole_blood	120454304	120454304	chr10	C10orf46
cg02309725	chr10:120454304	10	120454304	C10orf46	Open sea	0.674747	0.1015	2.98e-11	-	25888029_ageing	25888029_ageing	120454304	120454304	chr10	C10orf46
cg02313434	chr10:5508980	10	5508980	-	Open sea	0.000881	0.000124	2.28e-12	-	27717397_gestational_age_ultrasoundestimated_gestational_age	27717397_gestational_age_ultrasoundestimated_gestational_age	5508980	5508980	chr10	-
[truncated: 115,258 more rows]

## Sheet: Table 3
Lead Variant	Lead Variant rsID	Tag Variant	Study ID	Trait	Lead Variant P-value	Beta	Odds Ratio	95% Confidence Interval	PMID	Author (Year)	Study N	LD (r²)	Is in 95% Credible Set	Has sumstats	View
[truncated: 269 more rows]

[truncated: 2 more sheets: Table 4, Table 5]
